# Supplementary material for: Proteomics analysis of FUS mutant human motoneurons reveals altered regulation of cytoskeleton and other ALS-linked proteins via 3′UTR binding
Source: Sci Rep. 2020 Jul 16;10:11827. doi: 10.1038/s41598-020-68794-6 (PMC7366621; doi:10.1038/s41598-020-68794-6)
Supplement: Supplementary file 2 — Supplementary Information 2. [file 41598_2020_68794_MOESM2_ESM.xlsx]

## Sheet: All significant
	Gene_ID	Gene_Name	RPKM_WT	RPKM_MUT	log2FC	adj_pval	gene_type	log2FC_protein	p_val_protein
MACROD1	ENSG00000133315	MACROD1	34408008	27405995	-0.3446	751668	protein_coding	-2.05075	0.0150222
GIT1	ENSG00000108262	GIT1	116066639	113378044	-0.0354795	977279	protein_coding	-1.57113	0.045108
PLCH1	ENSG00000114805	PLCH1	0.811063	0.594597	-0.402293	722685	protein_coding	-1.52412	0.0432003
PRDX5	ENSG00000126432	PRDX5	2105907495	2123954330	0.00517335	996752	protein_coding	-1.44158	0.0188479
NCKIPSD	ENSG00000213672	NCKIPSD	35358329	40411676	0.197908	839691	protein_coding	-1.41723	0.0127418
KIF5C	ENSG00000168280	KIF5C	2460947946	2373378357	-0.0528172	947958	protein_coding	-1.28582	0.0150246
ARCN1	ENSG00000095139	ARCN1	443101336	435119268	-0.0300747	979608	protein_coding	-1.23009	0.0204172
FOXRED1	ENSG00000110074	FOXRED1	33495015	35811922	0.0951264	947958	protein_coding	-0.998521	0.00590251
MVP	ENSG00000013364	MVP	13206576	25900192	0.964009	25.9699	protein_coding	-0.94066	0.0154771
RWDD1	ENSG00000111832	RWDD1	83714364	85387407	0.0340746	980464	protein_coding	-0.825652	0.0474809
SLC30A5	ENSG00000145740	SLC30A5	67281115	58141706	-0.213139	590283	protein_coding	-0.792635	0.0336745
CTSA	ENSG00000064601	CTSA	18794615	20906989	0.150902	920452	protein_coding	-0.780915	0.0372308
TPST2	ENSG00000128294	TPST2	18694875	15810581	-0.194353	947530	protein_coding	-0.714242	0.0393681
ATAT1	ENSG00000137343	ATAT1	324344503	279218764	-0.215688	336951	protein_coding	-0.688489	0.0123067
OSTF1	ENSG00000134996	OSTF1	82394590	78949529	-0.0533342	980898	protein_coding	-0.670558	0.0273754
GLS	ENSG00000115419	GLS	181026645	152342426	-0.242686	369449	protein_coding	-0.662975	0.000117409
DPYSL3	ENSG00000113657	DPYSL3	4291329981	3873024978	-0.148052	428378	protein_coding	-0.642956	0.00677635
FASTKD2	ENSG00000118246	FASTKD2	87033691	90610988	0.0686209	967597	protein_coding	-0.639554	0.0440095
PARP4	ENSG00000102699	PARP4	48243081	47430522	-0.03701	983610	protein_coding	-0.527303	0.0238032
SYNE2	ENSG00000054654	SYNE2	52825656	50143324	-0.0706345	951820	protein_coding	-0.52176	0.00828398
DLAT	ENSG00000150768	DLAT	143192841	134788090	-0.0849049	935759	protein_coding	-0.490512	0.000962576
PTCD1	ENSG00000106246	PTCD1	17989757	16554812	-0.0887587	971406	protein_coding	-0.481016	0.0345276
KIF21A	ENSG00000139116	KIF21A	885122368	858759915	-0.0457719	967046	protein_coding	-0.47091	0.00353241
CPNE3	ENSG00000085719	CPNE3	285029742	191806621	-0.570689	29.8438	protein_coding	-0.447881	0.0439967
ELP2	ENSG00000134759	ELP2	104585056	103249903	-0.0155301	986308	protein_coding	-0.441323	0.0146357
KRT19	ENSG00000171345	KRT19	0.676264	0.368986	-0.919902	495989	protein_coding	-0.410573	0.037373
DUSP23	ENSG00000158716	DUSP23	43138133	39409221	-0.147698	968875	protein_coding	-0.397804	0.0179993
GAN	ENSG00000261609	GAN	65912541	59868708	-0.143431	812593	protein_coding	-0.396611	0.0151604
PNPO	ENSG00000108439	PNPO	43010809	22678603	-0.92232	190.033	protein_coding	-0.387417	0.0248749
VAMP2	ENSG00000220205	VAMP2	261744829	281218607	0.108326	865847	protein_coding	-0.377408	0.0273837
DPM1	ENSG00000000419	DPM1	114180055	124856156	0.12561	931535	protein_coding	-0.376602	0.0462253
EEF1B2	ENSG00000114942	EEF1B2	731740543	833453018	0.185388	494709	protein_coding	-0.375434	0.0157244
PLD3	ENSG00000105223	PLD3	604786040	533071261	-0.181371	612924	protein_coding	-0.35765	0.00558512
HADH	ENSG00000138796	HADH	52729028	44996245	-0.227475	724775	protein_coding	-0.352109	0.00959494
PNPT1	ENSG00000138035	PNPT1	80514511	83481081	0.0487984	973170	protein_coding	-0.351117	0.0467878
RBBP6	ENSG00000122257	RBBP6	57369760	55109113	-0.0658028	956255	protein_coding	-0.342773	0.0364583
CRMP1	ENSG00000072832	CRMP1	2713510809	2722312807	0.0069302	994460	protein_coding	-0.339411	0.0249993
BNIP3L	ENSG00000104765	BNIP3L	312105659	319501235	0.0432088	973170	protein_coding	-0.334574	0.033493
CTTN	ENSG00000085733	CTTN	185564261	196618435	0.0817274	924519	protein_coding	-0.334506	0.0433365
FRMD4A	ENSG00000151474	FRMD4A	98329811	106612922	0.112505	839691	protein_coding	-0.328567	0.0119527
ARIH1	ENSG00000166233	ARIH1	121351247	121728860	0.0064304	996752	protein_coding	-0.327991	0.0054745
SRGAP2	ENSG00000266028	SRGAP2	60396449	62332941	0.0374863	975112	protein_coding	-0.324004	0.0105024
VPS28	ENSG00000160948	VPS28	177493251	168578108	-0.0820717	950171	protein_coding	-0.312023	0.0456584
TOP2B	ENSG00000077097	TOP2B	920733585	823817633	-0.163249	569892	protein_coding	-0.299081	0.033835
TRIM11	ENSG00000154370	TRIM11	34339455	33264496	-0.0525905	973286	protein_coding	-0.293152	0.000746071
MRPL21	ENSG00000197345	MRPL21	80019239	83289099	0.0580696	972028	protein_coding	-0.278162	0.0411361
SAFB2	ENSG00000130254	SAFB2	45667790	55804379	0.284769	492821	protein_coding	-0.276751	0.0446251
SNX18	ENSG00000178996	SNX18	82210989	86606731	0.0778171	947603	protein_coding	-0.275889	0.0297325
FARSB	ENSG00000116120	FARSB	191730745	167322062	-0.194183	601011	protein_coding	-0.272363	0.0324299
ISYNA1	ENSG00000105655	ISYNA1	85843864	85947683	0.00446826	996752	protein_coding	-0.27016	0.024176
THYN1	ENSG00000151500	THYN1	122371059	117530208	-0.0609816	970880	protein_coding	-0.268241	0.0458397
DYNLT3	ENSG00000165169	DYNLT3	163896245	152551832	-0.0762701	956255	protein_coding	-0.266939	0.023743
GOLGA1	ENSG00000136935	GOLGA1	47902946	46976692	-0.0291303	985876	protein_coding	-0.266522	0.0231467
GSTZ1	ENSG00000100577	GSTZ1	18955923	14025088	-0.439913	219215	protein_coding	-0.266231	0.0134117
XPOT	ENSG00000184575	XPOT	152519035	126464335	-0.268266	165704	protein_coding	-0.26254	0.0112468
DARS	ENSG00000115866	DARS	117982375	104970537	-0.169063	726801	protein_coding	-0.259329	0.0382584
FN3K	ENSG00000167363	FN3K	45829788	37792360	-0.273869	586405	protein_coding	-0.256297	0.0106071
SLC25A24	ENSG00000085491	SLC25A24	80944194	72841751	-0.147303	797595	protein_coding	-0.249849	0.028589
PGLS	ENSG00000130313	PGLS	94511368	86756834	-0.126837	917253	protein_coding	-0.238574	0.00960199
TSPAN13	ENSG00000106537	TSPAN13	906719160	903105240	0.000582045	998951	protein_coding	-0.237569	0.0188943
GSR	ENSG00000104687	GSR	148685584	146161777	-0.0267808	984419	protein_coding	-0.235672	0.0233339
RPL28	ENSG00000108107	RPL28	148636178	149075093	0.0155502	991635	protein_coding	-0.228032	0.0496718
GRSF1	ENSG00000132463	GRSF1	190152430	172192684	-0.143422	716807	protein_coding	-0.227789	0.0308235
YARS	ENSG00000134684	YARS	128444248	120831268	-0.0821434	932046	protein_coding	-0.227683	0.00577036
CMIP	ENSG00000153815	CMIP	125213864	110516968	-0.189649	493601	protein_coding	-0.226485	0.0286089
SCAMP1	ENSG00000085365	SCAMP1	326186802	286115248	-0.167994	769488	protein_coding	-0.224135	0.0215927
NAPRT	ENSG00000147813	NAPRT	39059383	44425271	0.170854	902289	protein_coding	-0.222626	0.0242397
EXOC7	ENSG00000182473	EXOC7	192699867	223040614	0.199119	530997	protein_coding	-0.220387	0.0428823
PABPC4	ENSG00000090621	PABPC4	154287958	136317249	-0.183443	558052	protein_coding	-0.219207	0.02711
OSCP1	ENSG00000116885	OSCP1	16478401	17220807	0.0829902	978530	protein_coding	-0.21717	0.0365213
MVB12B	ENSG00000196814	MVB12B	112362087	100440436	-0.157778	751100	protein_coding	-0.202859	0.0213213
THUMPD1	ENSG00000066654	THUMPD1	128316845	123192782	-0.0531197	968875	protein_coding	-0.200354	0.00913513
RDH11	ENSG00000072042	RDH11	210705550	238783891	0.179732	541359	protein_coding	-0.199352	0.033111
NIT2	ENSG00000114021	NIT2	36756216	35948067	-0.0467674	979924	protein_coding	-0.199267	0.0253367
VPS26B	ENSG00000151502	VPS26B	233573914	215737292	-0.116481	819471	protein_coding	-0.198533	0.0249344
NUDT3	ENSG00000272325	NUDT3	988653630	947419729	-0.0650391	932225	protein_coding	-0.196154	0.0470784
AP1G2	ENSG00000213983	AP1G2	14834337	17884850	0.0390103	988258	protein_coding	-0.194283	0.0404159
CD47	ENSG00000196776	CD47	107900499	124614184	0.216646	525785	protein_coding	-0.193152	0.00160092
HSPA1B	ENSG00000204388	HSPA1B	199257720	206124275	0.0536633	968449	protein_coding	-0.192486	0.0125004
TMEM65	ENSG00000164983	TMEM65	127117660	112542388	-0.154257	898080	protein_coding	-0.192345	0.0466017
CSK	ENSG00000103653	CSK	107341983	105246245	-0.0260383	984590	protein_coding	-0.191087	0.031047
DMWD	ENSG00000185800	DMWD	61645153	64273910	0.0624763	968365	protein_coding	-0.190379	0.0104959
VARS	ENSG00000204394	VARS	182154046	166429484	-0.131218	771199	protein_coding	-0.185594	0.00966424
EPB41L3	ENSG00000082397	EPB41L3	158965269	158335812	-0.00607834	996752	protein_coding	-0.185307	0.0153806
TES	ENSG00000135269	TES	275854496	276532920	0.0039265	996752	protein_coding	-0.184238	0.0286062
IMMT	ENSG00000132305	IMMT	245969207	271271714	0.136158	772882	protein_coding	-0.181991	0.0119756
OCIAD2	ENSG00000145247	OCIAD2	172863533	169288922	-0.0307761	980919	protein_coding	-0.181073	0.0169266
PFKP	ENSG00000067057	PFKP	80816347	93247683	0.200986	713465	protein_coding	-0.179972	0.0468463
PCBP4	ENSG00000090097	PCBP4	724147998	699139682	-0.0623568	967046	protein_coding	-0.17915	0.0460141
PDHA1	ENSG00000131828	PDHA1	119017374	127294284	0.0941679	922157	protein_coding	-0.176937	0.0113447
CYB5R4	ENSG00000065615	CYB5R4	71943998	51987640	-0.452989	10148	protein_coding	-0.174232	0.0465738
PPM1E	ENSG00000175175	PPM1E	224625416	208463917	-0.108567	848672	protein_coding	-0.173305	0.0271045
HADHA	ENSG00000084754	HADHA	268715345	285110592	0.0850588	917858	protein_coding	-0.172772	0.00497874
OPA1	ENSG00000198836	OPA1	327796208	318438092	-0.0418101	973170	protein_coding	-0.172307	0.0316058
PHIP	ENSG00000146247	PHIP	231128839	246091509	0.0905086	920131	protein_coding	-0.168845	0.020656
GMFB	ENSG00000197045	GMFB	144253236	128159456	-0.136238	910323	protein_coding	-0.167784	0.00241892
AKR1C2	ENSG00000151632	AKR1C2	80863272	85449463	0.0745884	950462	protein_coding	-0.165379	0.0448414
GPD1L	ENSG00000152642	GPD1L	41217554	38070808	-0.122117	932046	protein_coding	-0.164856	0.0299645
CBFB	ENSG00000067955	CBFB	325985540	266183949	-0.261451	433208	protein_coding	-0.164504	0.0213231
NEDD4L	ENSG00000049759	NEDD4L	348050972	339749671	-0.0379893	973120	protein_coding	-0.163544	0.00247866
SNF8	ENSG00000159210	SNF8	60547035	61960385	0.03571	980898	protein_coding	-0.162209	0.0419325
CLPB	ENSG00000162129	CLPB	151374722	133762695	-0.176181	660654	protein_coding	-0.161247	0.0079907
WARS	ENSG00000140105	WARS	193627655	186061554	-0.0552946	959099	protein_coding	-0.161173	0.0268608
RTN1	ENSG00000139970	RTN1	1927057436	1784726131	-0.109551	788821	protein_coding	-0.160486	0.0494235
RPS12	ENSG00000112306	RPS12	2848406523	2591853124	-0.14592	720828	protein_coding	-0.159532	0.0219599
TPPP3	ENSG00000159713	TPPP3	112486567	113665229	0.00540725	996752	protein_coding	-0.159417	0.0278222
CTPS2	ENSG00000047230	CTPS2	111155329	113564743	0.0304205	980464	protein_coding	-0.158435	0.025647
SCP2	ENSG00000116171	SCP2	61506647	58878324	-0.0748823	957598	protein_coding	-0.157279	0.0230443
DNAJC19	ENSG00000205981	DNAJC19	52239708	49243391	-0.0885708	957598	protein_coding	-0.156158	0.0360196
ALG3	ENSG00000214160	ALG3	18668031	23167568	0.306925	726068	protein_coding	-0.155878	0.0150332
STRBP	ENSG00000165209	STRBP	205615710	196735636	-0.0598541	956255	protein_coding	-0.154062	0.0101544
DTYMK	ENSG00000168393	DTYMK	51500943	49818710	-0.0455276	980919	protein_coding	-0.153922	0.0221492
RPS19	ENSG00000105372	RPS19	696606349	680139374	-0.0408574	973886	protein_coding	-0.152981	0.0244001
HDHD2	ENSG00000167220	HDHD2	109229727	80183752	-0.449051	8855.21	protein_coding	-0.14645	0.0198825
MUT	ENSG00000146085	MUT	122981133	121243411	-0.0203342	986092	protein_coding	-0.145742	0.0141055
CFDP1	ENSG00000153774	CFDP1	203000279	198956852	-0.0300663	980464	protein_coding	-0.145477	0.019061
DDX42	ENSG00000198231	DDX42	149511780	154463141	0.0462827	968372	protein_coding	-0.143092	0.0421131
HNRNPA3	ENSG00000170144	HNRNPA3	497858039	439637300	-0.18414	583117	protein_coding	-0.141408	0.0107192
EXOSC1	ENSG00000171311	EXOSC1	44616314	46715365	0.0641904	973286	protein_coding	-0.139181	0.0491603
STX7	ENSG00000079950	STX7	189108909	209107193	0.157911	758942	protein_coding	-0.138046	0.011001
CBR1	ENSG00000159228	CBR1	18836261	34321233	0.847295	15507.7	protein_coding	-0.137935	0.000378296
PTPN1	ENSG00000196396	PTPN1	441251294	436248306	-0.0119319	991096	protein_coding	-0.135952	0.0194309
WDR33	ENSG00000136709	WDR33	84489145	88459274	0.0670376	944779	protein_coding	-0.133025	0.0379304
CDK5	ENSG00000164885	CDK5	131847581	111858884	-0.243363	558814	protein_coding	-0.130261	0.0169367
CMPK1	ENSG00000162368	CMPK1	214897261	180257552	-0.234962	553642	protein_coding	-0.12949	0.0371752
HSD17B4	ENSG00000133835	HSD17B4	108622065	104103456	-0.0636243	956029	protein_coding	-0.129263	0.00470297
ECHS1	ENSG00000127884	ECHS1	375269398	416333590	0.144814	781403	protein_coding	-0.129195	0.00910574
ISOC1	ENSG00000066583	ISOC1	111055670	119581227	0.111046	926129	protein_coding	-0.129071	0.0323897
SEPT7	ENSG00000122545	SEPT7	304761776	307952800	0.0203722	986092	protein_coding	-0.128737	0.0270089
WWC1	ENSG00000113645	WWC1	0.297739	0.291028	-0.0592785	986092	protein_coding	-0.128188	0.0285781
EIF4G2	ENSG00000110321	EIF4G2	2419885283	2102917089	-0.205208	235758	protein_coding	-0.126757	0.0164627
AIMP1	ENSG00000164022	AIMP1	50602459	44910425	-0.136607	940669	protein_coding	-0.121579	0.028483
ENAH	ENSG00000154380	ENAH	333187522	303901536	-0.139299	833735	protein_coding	-0.12136	0.0411775
VCP	ENSG00000165280	VCP	788014916	733160665	-0.104461	832819	protein_coding	-0.120278	0.0145156
UQCRH	ENSG00000173660	UQCRH	602532905	624373746	0.0466985	970779	protein_coding	-0.120031	0.0344603
SOD1	ENSG00000142168	SOD1	415260394	411847425	-0.0185919	986092	protein_coding	-0.119685	0.0412418
SGTA	ENSG00000104969	SGTA	182210254	188466774	0.0535213	972067	protein_coding	-0.115909	0.0396041
RPL11	ENSG00000142676	RPL11	1260003881	1193542413	-0.083023	916191	protein_coding	-0.11164	0.0444165
PPP2CB	ENSG00000104695	PPP2CB	217945581	214619344	-0.0180886	986092	protein_coding	-0.11138	0.00557254
ABCB1	ENSG00000085563	ABCB1	10112919	10853987	0.0883453	974420	protein_coding	-0.109045	0.0289382
HEXIM1	ENSG00000186834	HEXIM1	84376154	81860240	-0.0672319	968449	protein_coding	-0.107757	0.043873
MTCH2	ENSG00000109919	MTCH2	440410698	404234697	-0.123748	795948	protein_coding	-0.107571	0.0450356
COX5A	ENSG00000178741	COX5A	475930725	468250236	-0.021314	986092	protein_coding	-0.105327	0.0350442
CCT6A	ENSG00000146731	CCT6A	594642973	556441126	-0.098827	881008	protein_coding	-0.104747	0.00124768
CCT2	ENSG00000166226	CCT2	685935816	693568749	0.0151335	986092	protein_coding	-0.103004	0.0351028
ILK	ENSG00000166333	ILK	190038283	180995967	-0.0719896	947936	protein_coding	-0.100239	0.0471237
MDH1	ENSG00000014641	MDH1	302373744	299769150	-0.0129628	989317	protein_coding	-0.0992351	0.0333169
CAPN2	ENSG00000162909	CAPN2	142728602	126377495	-0.17584	549890	protein_coding	-0.0965924	0.00143518
MSN	ENSG00000147065	MSN	401787466	399714457	-0.00523038	996752	protein_coding	-0.0943408	0.0321204
AP3S1	ENSG00000177879	AP3S1	193063795	196676539	0.0223825	986092	protein_coding	-0.088132	0.0127396
RPS25	ENSG00000118181	RPS25	784524331	852359305	0.116755	842201	protein_coding	-0.0847451	0.0432818
HSPA1A	ENSG00000204389	HSPA1A	102276013	222160446	11374921911	2.5279e-08	protein_coding	-0.0847426	0.00810131
IDH2	ENSG00000182054	IDH2	362826490	357029985	-0.0245536	983602	protein_coding	-0.0831579	0.0291421
FAM98B	ENSG00000171262	FAM98B	51878406	41832009	-0.309201	241566	protein_coding	-0.0817824	0.045878
HSPA4	ENSG00000170606	HSPA4	738973656	703449981	-0.0734706	923601	protein_coding	-0.0804714	0.0209725
RPS5	ENSG00000083845	RPS5	570220847	539333362	-0.0853741	917380	protein_coding	-0.0739384	0.0465786
UBE2M	ENSG00000130725	UBE2M	281250806	308698372	0.126569	875770	protein_coding	-0.0731885	0.0210369
TM9SF4	ENSG00000101337	TM9SF4	103295963	100041992	-0.0452379	973170	protein_coding	-0.071417	0.0356434
TPP2	ENSG00000134900	TPP2	114161371	123849292	0.123464	847076	protein_coding	-0.0709995	0.0470519
SLC25A22	ENSG00000177542	SLC25A22	83332917	75350732	-0.145034	846550	protein_coding	-0.0682615	0.00616757
CADM1	ENSG00000182985	CADM1	367521152	352586615	-0.0610934	950171	protein_coding	-0.0639535	0.0486741
SART3	ENSG00000075856	SART3	73813072	70078099	-0.0750111	951820	protein_coding	-0.0593957	0.0367629
FUBP1	ENSG00000162613	FUBP1	298768117	308427674	0.045125	968875	protein_coding	-0.0574677	0.029207
PSMD6	ENSG00000163636	PSMD6	70252139	77849748	0.143418	803300	protein_coding	-0.0571726	0.0096515
RABL3	ENSG00000144840	RABL3	16327297	15838093	-0.0306679	989632	protein_coding	-0.0542523	0.0253131
GDI2	ENSG00000057608	GDI2	868994047	848859815	-0.0364881	973286	protein_coding	-0.0483189	0.0427365
HGS	ENSG00000185359	HGS	72280769	74703687	0.0492133	976545	protein_coding	-0.0473153	0.0342014
PAFAH1B3	ENSG00000079462	PAFAH1B3	1161025414	1189472275	0.0380307	977279	protein_coding	-0.0465863	0.0280071
IARS2	ENSG00000067704	IARS2	215070717	219220173	0.0295819	980464	protein_coding	-0.0367933	0.00873011
GPSM1	ENSG00000160360	GPSM1	238998868	227299785	-0.071724	957598	protein_coding	0.0382684	0.0311507
DCTN1	ENSG00000204843	DCTN1	379502810	384025249	0.0199058	985876	protein_coding	0.0393797	0.00511172
AP1M1	ENSG00000072958	AP1M1	99604281	102019592	0.0362796	977279	protein_coding	0.0455879	0.048099
CANX	ENSG00000127022	CANX	1044327077	1096329376	0.0683681	931535	protein_coding	0.0565891	0.00433348
TUFM	ENSG00000178952	TUFM	474871817	475170035	-0.00101519	998458	protein_coding	0.0572201	0.035265
GABARAPL2	ENSG00000034713	GABARAPL2	363550614	371741943	0.0368347	974420	protein_coding	0.0613276	0.0487959
LAMTOR5	ENSG00000134248	LAMTOR5	132022249	131584165	-0.0118041	994453	protein_coding	0.0663167	0.0339807
ACO2	ENSG00000100412	ACO2	300708330	316659985	0.0786224	932225	protein_coding	0.070653	0.0218834
HNRNPR	ENSG00000125944	HNRNPR	252806553	270266107	0.100266	879347	protein_coding	0.0718046	0.0132919
CKAP5	ENSG00000175216	CKAP5	423122535	450183064	0.0890025	881116	protein_coding	0.0729909	0.0477488
CYFIP2	ENSG00000055163	CYFIP2	359437267	347248557	-0.0494813	957598	protein_coding	0.0751401	0.0352906
FOCAD	ENSG00000188352	FOCAD	157702807	142655386	-0.146375	692121	protein_coding	0.076125	0.0162543
HNRNPDL	ENSG00000152795	HNRNPDL	637488059	724308639	0.178497	479079	protein_coding	0.0779403	0.0332414
ARL3	ENSG00000138175	ARL3	185764835	187677178	0.0151833	987475	protein_coding	0.0833614	0.0131593
EEF1G	ENSG00000254772	EEF1G	0.448111	0.477273	0.0824544	986092	protein_coding	0.0868843	0.0249379
PSIP1	ENSG00000164985	PSIP1	118610881	130447469	0.137108	812593	protein_coding	0.0875029	0.0349674
BLOC1S1	ENSG00000258311	BLOC1S1	0.559797	0.518026	-0.160937	973135	protein_coding	0.0982369	0.0359967
SEC62	ENSG00000008952	SEC62	180713476	191682825	0.0960767	920131	protein_coding	0.101152	0.0135484
SF3B4	ENSG00000143368	SF3B4	115326883	109283310	-0.079631	956907	protein_coding	0.104235	0.00362574
FAF2	ENSG00000113194	FAF2	155267874	166091809	0.0997587	883124	protein_coding	0.104546	0.0483243
SERPINB9	ENSG00000170542	SERPINB9	174107952	180135672	0.0468314	973286	protein_coding	0.105535	0.0467241
LIMA1	ENSG00000050405	LIMA1	25396637	22224988	-0.190586	851849	protein_coding	0.107168	0.0495804
POR	ENSG00000127948	POR	104325568	118542258	0.185448	692469	protein_coding	0.10906	0.0185424
LSM2	ENSG00000204392	LSM2	157078162	164150968	0.0648988	972028	protein_coding	0.11345	0.00734535
PDP1	ENSG00000164951	PDP1	246232689	251107964	0.0354834	977279	protein_coding	0.116841	0.0336189
SUB1	ENSG00000113387	SUB1	146286920	158466784	0.131785	856904	protein_coding	0.121051	0.0212886
SARNP	ENSG00000205323	SARNP	10596373	16818937	0.669074	333623	protein_coding	0.126894	0.040623
EIF5	ENSG00000100664	EIF5	283563285	311109845	0.133592	716397	protein_coding	0.127079	0.000378256
VAT1L	ENSG00000171724	VAT1L	1570165090	1743668137	0.151921	633888	protein_coding	0.12863	0.00576779
EBP	ENSG00000147155	EBP	131067688	144033815	0.13269	910323	protein_coding	0.129464	0.039878
ATP6V0A1	ENSG00000033627	ATP6V0A1	267923228	305459515	0.187126	404751	protein_coding	0.137184	0.0084514
PEA15	ENSG00000162734	PEA15	261202361	271829736	0.0581025	961344	protein_coding	0.137303	0.0480808
KPNA6	ENSG00000025800	KPNA6	245648682	249413321	0.0219903	984419	protein_coding	0.138255	0.0328164
PYGB	ENSG00000100994	PYGB	585649797	640514820	0.130939	736654	protein_coding	0.139486	0.0351303
ACLY	ENSG00000131473	ACLY	1320691009	1438686479	0.123037	715339	protein_coding	0.139501	0.0231352
SMAP1	ENSG00000112305	SMAP1	256864458	252494346	-0.0255115	984391	protein_coding	0.145266	0.0249723
EMC7	ENSG00000134153	EMC7	165479403	210001331	0.347043	164484	protein_coding	0.146246	0.00316232
NOP58	ENSG00000055044	NOP58	128466397	132592780	0.0483188	973286	protein_coding	0.148009	0.0390163
CUL4B	ENSG00000158290	CUL4B	184471725	182382174	-0.00690475	996752	protein_coding	0.150692	0.0398438
PTGR1	ENSG00000106853	PTGR1	60428529	73555982	0.282442	386400	protein_coding	0.154334	0.0352164
FARSA	ENSG00000179115	FARSA	191419009	200322616	0.0664694	967597	protein_coding	0.159934	0.00993276
RNASET2	ENSG00000026297	RNASET2	0.358669	0.486805	0.443148	690533	protein_coding	0.163658	0.028659
RER1	ENSG00000157916	RER1	116562933	124142439	0.0914817	918486	protein_coding	0.164338	0.0061325
TPM1	ENSG00000140416	TPM1	154986263	155918019	0.0071606	996752	protein_coding	0.165209	0.0261271
TMED5	ENSG00000117500	TMED5	45094776	43268058	-0.0476781	977279	protein_coding	0.166778	0.00290781
SUPT4H1	ENSG00000213246	SUPT4H1	178423168	187025062	0.0682535	957598	protein_coding	0.168002	0.0418436
ALDH2	ENSG00000111275	ALDH2	234711663	213340616	-0.141654	822530	protein_coding	0.168896	0.0195578
RASA1	ENSG00000145715	RASA1	174683085	179431056	0.0397723	973286	protein_coding	0.171764	0.047359
PRPH	ENSG00000135406	PRPH	3550949696	3492306272	-0.0252486	984419	protein_coding	0.174323	0.0164656
ALDH4A1	ENSG00000159423	ALDH4A1	41541045	48418388	0.216267	744442	protein_coding	0.175041	0.0465432
TALDO1	ENSG00000177156	TALDO1	180901970	183123738	0.0174765	986092	protein_coding	0.177215	0.00465092
CAMK1D	ENSG00000183049	CAMK1D	110865572	104883886	-0.0764488	934160	protein_coding	0.179913	0.0213989
TMEM120A	ENSG00000189077	TMEM120A	106804183	117844121	0.134371	896940	protein_coding	0.18004	0.0244889
DESI1	ENSG00000100418	DESI1	181853816	182391894	0.00856733	995538	protein_coding	0.18356	0.00574262
LRRC59	ENSG00000108829	LRRC59	150607057	168539902	0.162545	721188	protein_coding	0.188511	0.0407257
SCRN1	ENSG00000136193	SCRN1	577791744	687423673	0.250338	112677	protein_coding	0.189473	0.0294131
AP2A2	ENSG00000183020	AP2A2	115761632	102569128	-0.175084	624276	protein_coding	0.192144	0.00218397
GOLT1B	ENSG00000111711	GOLT1B	118922051	129308209	0.14353	875770	protein_coding	0.192654	0.0171231
WDR44	ENSG00000131725	WDR44	133285998	138184147	0.0510855	970088	protein_coding	0.198718	0.0347453
HPRT1	ENSG00000165704	HPRT1	107528240	124132532	0.221215	713465	protein_coding	0.205399	0.00482941
OGDH	ENSG00000105953	OGDH	221685656	208301686	-0.0872902	928447	protein_coding	0.211606	0.0106576
ECH1	ENSG00000104823	ECH1	149495249	148671790	-0.00673183	996752	protein_coding	0.213358	0.023841
TMEM41B	ENSG00000166471	TMEM41B	142774177	156484595	0.137306	843938	protein_coding	0.220098	0.0370663
PREP	ENSG00000085377	PREP	164897400	140596759	-0.226652	451608	protein_coding	0.225686	0.0168894
PAPSS1	ENSG00000138801	PAPSS1	722717040	659107287	-0.135865	724775	protein_coding	0.227016	0.000289543
ANXA5	ENSG00000164111	ANXA5	169604760	183255805	0.116962	882051	protein_coding	0.229171	0.0464146
ATXN10	ENSG00000130638	ATXN10	510185271	482810525	-0.0797432	920131	protein_coding	0.230453	0.0308606
EIF5B	ENSG00000158417	EIF5B	77271770	77469439	-0.00232815	996752	protein_coding	0.241129	0.040285
DHCR24	ENSG00000116133	DHCR24	1131876730	1345302916	0.246828	122138	protein_coding	0.241318	0.0455943
PRDX3	ENSG00000165672	PRDX3	279355962	282006777	0.0143854	987502	protein_coding	0.24403	0.0337353
SEC23B	ENSG00000101310	SEC23B	171357844	180650090	0.0748364	941462	protein_coding	0.251225	0.0113814
SV2A	ENSG00000159164	SV2A	242249870	310317498	0.361601	11599.4	protein_coding	0.251355	0.0443138
NUP188	ENSG00000095319	NUP188	93583133	92233491	-0.0188105	986092	protein_coding	0.257362	0.00451705
MRPS21	ENSG00000266472	MRPS21	373342068	388751940	0.0566483	967597	protein_coding	0.257606	0.041429
VGF	ENSG00000128564	VGF	1777221406	2010266801	0.187891	518863	protein_coding	0.259769	0.0279456
IGF2BP3	ENSG00000136231	IGF2BP3	106909908	123562276	0.207324	508346	protein_coding	0.261016	0.0378956
SF3A1	ENSG00000099995	SF3A1	144289227	145071284	0.0114327	991842	protein_coding	0.262831	0.0157218
ORC5	ENSG00000164815	ORC5	55226931	55518662	0.0214849	987475	protein_coding	0.264577	0.0226398
PPFIBP1	ENSG00000110841	PPFIBP1	75617764	77465245	0.0342409	977279	protein_coding	0.265908	0.0158843
SPOCK1	ENSG00000152377	SPOCK1	87471850	179232170	10066519427	8.09951e-05	protein_coding	0.266915	0.0441415
GTPBP3	ENSG00000130299	GTPBP3	68944205	70207879	0.0307193	984419	protein_coding	0.270304	0.0380366
CCT3	ENSG00000163468	CCT3	529021564	531202041	0.00226023	996752	protein_coding	0.273649	0.00985326
SEC63	ENSG00000025796	SEC63	132302367	126363143	-0.0704411	952632	protein_coding	0.273757	0.0401651
SCD	ENSG00000099194	SCD	1970025900	2301114404	0.224763	119818	protein_coding	0.274836	0.0356794
GTF2A1	ENSG00000165417	GTF2A1	208696505	227133719	0.115958	888895	protein_coding	0.278495	0.00143475
CPNE1	ENSG00000214078	CPNE1	209709182	164951446	-0.354029	86935.6	protein_coding	0.279373	0.0135694
PDHB	ENSG00000168291	PDHB	137187725	144621885	0.0746613	944844	protein_coding	0.280053	0.0310696
CRABP1	ENSG00000166426	CRABP1	2383385213	3378005767	0.499273	1609.35	protein_coding	0.281238	0.0276988
MAN2B1	ENSG00000104774	MAN2B1	19229896	21683713	0.17624	902289	protein_coding	0.281759	0.00323295
SPCS3	ENSG00000129128	SPCS3	181367656	162294102	-0.153268	811496	protein_coding	0.282682	0.00553037
HSD17B10	ENSG00000072506	HSD17B10	269446037	273910957	0.0234462	987286	protein_coding	0.286931	0.0334956
MANEAL	ENSG00000185090	MANEAL	473620147	434528115	-0.120008	854686	protein_coding	0.291176	0.0367196
SUN2	ENSG00000100242	SUN2	156546489	151473433	-0.03951	978537	protein_coding	0.291766	0.030286
EXOC4	ENSG00000131558	EXOC4	119049118	119116396	0.00302669	996752	protein_coding	0.295083	0.00223456
U2SURP	ENSG00000163714	U2SURP	147722921	152920048	0.0575368	957598	protein_coding	0.296221	0.00771849
SIRT3	ENSG00000142082	SIRT3	26804118	31765622	0.228503	772865	protein_coding	0.302258	0.0401966
BAZ1B	ENSG00000009954	BAZ1B	305436242	305086695	-0.00350953	996752	protein_coding	0.313785	0.00274517
EZR	ENSG00000092820	EZR	42110474	51716179	0.28479	617014	protein_coding	0.32033	0.0313025
EDC3	ENSG00000179151	EDC3	115002375	109147266	-0.0797306	943715	protein_coding	0.322849	0.0306069
ACOT7	ENSG00000097021	ACOT7	383986376	349731572	-0.130904	773547	protein_coding	0.323426	0.0207569
CTBP2	ENSG00000175029	CTBP2	83086112	92982617	0.162912	640537	protein_coding	0.325861	0.000684893
ABHD11	ENSG00000106077	ABHD11	19008135	18754644	-0.00886404	996752	protein_coding	0.330747	0.00258952
NOL4L	ENSG00000197183	NOL4L	175561715	188529781	0.100817	869080	protein_coding	0.337974	0.0331227
PEG10	ENSG00000242265	PEG10	4059377783	3351097097	-0.281657	53679.2	protein_coding	0.347606	0.0101894
FBXO2	ENSG00000116661	FBXO2	19959028	27845663	0.457978	547116	protein_coding	0.351753	0.046267
SEC24C	ENSG00000176986	SEC24C	192078763	190685872	-0.0087336	995934	protein_coding	0.357719	0.0056711
MANBA	ENSG00000109323	MANBA	26192964	24879083	-0.0731905	965073	protein_coding	0.3594	0.038225
KDM1B	ENSG00000165097	KDM1B	73178757	65167049	-0.165939	766899	protein_coding	0.360197	0.0246647
POLR2D	ENSG00000144231	POLR2D	167503460	171165137	0.0293486	984419	protein_coding	0.361819	0.0250639
GLB1	ENSG00000170266	GLB1	69304416	79093055	0.188774	713503	protein_coding	0.362461	0.00262643
SDHB	ENSG00000117118	SDHB	120110833	120550167	0.00718492	996752	protein_coding	0.374756	0.00776976
WDR26	ENSG00000162923	WDR26	180954555	170024387	-0.0883643	932775	protein_coding	0.382846	0.0164792
DPH2	ENSG00000132768	DPH2	53036420	56515723	0.0862431	962404	protein_coding	0.393741	0.0194186
TTYH3	ENSG00000136295	TTYH3	319599186	298288604	-0.0967297	915234	protein_coding	0.395711	0.00397513
MSI2	ENSG00000153944	MSI2	18137171	22640862	0.332218	220782	protein_coding	0.410758	0.035459
VIM	ENSG00000026025	VIM	206219970	246804913	0.275097	240203	protein_coding	0.415035	0.0469717
ZNF618	ENSG00000157657	ZNF618	218982003	211869821	-0.0476423	967597	protein_coding	0.427024	0.0312031
CNPY2	ENSG00000257727	CNPY2	43442710	42302662	-0.032785	986092	protein_coding	0.444757	0.0136741
GCA	ENSG00000115271	GCA	36958589	29755458	-0.315616	536494	protein_coding	0.461664	0.00627705
COG5	ENSG00000164597	COG5	66436870	62489783	-0.0824983	944844	protein_coding	0.462185	0.0399174
TACO1	ENSG00000136463	TACO1	49643521	48953438	-0.0212247	991521	protein_coding	0.48461	0.0326735
ARHGAP35	ENSG00000160007	ARHGAP35	354971930	324120371	-0.13118	702691	protein_coding	0.5092	0.0369871
MTMR9	ENSG00000104643	MTMR9	321255196	313092925	-0.0356819	977279	protein_coding	0.541722	0.0281777
SCG2	ENSG00000171951	SCG2	1254483934	1503869650	0.271369	138036	protein_coding	0.554007	0.043207
LBH	ENSG00000213626	LBH	545575957	606344282	0.15157	670914	protein_coding	0.562707	0.0252526
BLVRA	ENSG00000106605	BLVRA	144911489	142820230	-0.025884	986092	protein_coding	0.572072	0.00428371
CYB5R1	ENSG00000159348	CYB5R1	68476663	83142890	0.27692	362120	protein_coding	0.573268	0.00665712
TRAPPC4	ENSG00000196655	TRAPPC4	104955444	105589720	0.00609925	996752	protein_coding	0.604056	0.00572722
CCT4	ENSG00000115484	CCT4	680110876	627778088	-0.118013	829638	protein_coding	0.605979	0.00994587
CCT8	ENSG00000156261	CCT8	578600157	564056983	-0.0387802	973286	protein_coding	0.651281	0.00199882
POLR1B	ENSG00000125630	POLR1B	95782784	92762279	-0.0447881	973120	protein_coding	0.663826	0.0126341
SPRY4	ENSG00000187678	SPRY4	106181637	115517413	0.120724	857204	protein_coding	0.677888	0.00738192
USP9X	ENSG00000124486	USP9X	295929738	290378528	-0.0286763	979608	protein_coding	0.773274	0.0352706
RUSC2	ENSG00000198853	RUSC2	420463431	402969685	-0.0540206	964744	protein_coding	0.779243	0.0387896
ME2	ENSG00000082212	ME2	78347150	84349268	0.106712	878424	protein_coding	0.783697	0.0115634
LDLR	ENSG00000130164	LDLR	301238902	365855560	0.279226	83648.5	protein_coding	0.784151	0.0138769
PAG1	ENSG00000076641	PAG1	55373152	83325688	0.589991	167.852	protein_coding	0.847884	0.00945679
CHL1	ENSG00000134121	CHL1	507427581	1013211298	0.999125	2.4042e-21	protein_coding	0.881697	0.00467264
RECQL4	ENSG00000160957	RECQL4	0.69348	0.581391	-0.250201	926129	protein_coding	0.955024	0.0445491
JUND	ENSG00000130522	JUND	370202465	396639777	0.100565	910038	protein_coding	0.990208	0.0097006
NIPSNAP3A	ENSG00000136783	NIPSNAP3A	238266669	239076660	0.00828879	995934	protein_coding	0.999004	0.00302455
SLC20A2	ENSG00000168575	SLC20A2	63175547	66309729	0.0698439	954478	protein_coding	1.01252	0.0479452
SQLE	ENSG00000104549	SQLE	629659181	728525416	0.212437	297605	protein_coding	1.03459	0.0161174
SDHA	ENSG00000073578	SDHA	87304915	88274709	0.0203835	986092	protein_coding	1.06947	0.0344389
MRPL45	ENSG00000278845	MRPL45	161249048	119135151	-0.432559	119120	protein_coding	1.0939	0.0201144
PEBP1	ENSG00000089220	PEBP1	1868621818	1797600533	-0.0533937	957894	protein_coding	1.13908	0.015109
CIRBP	ENSG00000099622	CIRBP	325091478	399611366	0.296492	96412.4	protein_coding	1.18535	0.006652
COMT	ENSG00000093010	COMT	0.138563	23371678	40299838089	1.19328e-27	protein_coding	1.22765	0.00412242
DNM1	ENSG00000106976	DNM1	287200261	250847747	-0.192349	481977	protein_coding	1.29667	0.00664381
HSPA1L	ENSG00000204390	HSPA1L	19387444	41382321	10890558182	54.2575	protein_coding	1.4478	0.0116422
ASAP1	ENSG00000153317	ASAP1	524148527	499328728	-0.0704917	938006	protein_coding	1.59461	0.0224859
ACSL3	ENSG00000123983	ACSL3	273725437	304845198	0.159736	692469	protein_coding	1.6761	0.00109523
FNBP1	ENSG00000187239	FNBP1	133612788	135433906	0.0200832	986092	protein_coding	2.10664	0.0357956
PGM2L1	ENSG00000165434	PGM2L1	1269494455	1091485774	-0.21852	398385	protein_coding	2.165	0.00773608

## Sheet: downregulated
	Gene_ID	Gene_Name	RPKM_WT	RPKM_MUT	log2FC_RNA	adj_pval	gene_type	log2FC_protein	p_val_protein
MACROD1	ENSG00000133315	MACROD1	34408008	27405995	-0.3446	751668	protein_coding	-2.05075	0.0150222
GIT1	ENSG00000108262	GIT1	116066639	113378044	-0.0354795	977279	protein_coding	-1.57113	0.045108
PLCH1	ENSG00000114805	PLCH1	0.811063	0.594597	-0.402293	722685	protein_coding	-1.52412	0.0432003
PRDX5	ENSG00000126432	PRDX5	2105907495	2123954330	0.00517335	996752	protein_coding	-1.44158	0.0188479
NCKIPSD	ENSG00000213672	NCKIPSD	35358329	40411676	0.197908	839691	protein_coding	-1.41723	0.0127418
KIF5C	ENSG00000168280	KIF5C	2460947946	2373378357	-0.0528172	947958	protein_coding	-1.28582	0.0150246
ARCN1	ENSG00000095139	ARCN1	443101336	435119268	-0.0300747	979608	protein_coding	-1.23009	0.0204172
FOXRED1	ENSG00000110074	FOXRED1	33495015	35811922	0.0951264	947958	protein_coding	-0.998521	0.00590251
MVP	ENSG00000013364	MVP	13206576	25900192	0.964009	25.9699	protein_coding	-0.94066	0.0154771
RWDD1	ENSG00000111832	RWDD1	83714364	85387407	0.0340746	980464	protein_coding	-0.825652	0.0474809
SLC30A5	ENSG00000145740	SLC30A5	67281115	58141706	-0.213139	590283	protein_coding	-0.792635	0.0336745
CTSA	ENSG00000064601	CTSA	18794615	20906989	0.150902	920452	protein_coding	-0.780915	0.0372308
TPST2	ENSG00000128294	TPST2	18694875	15810581	-0.194353	947530	protein_coding	-0.714242	0.0393681
ATAT1	ENSG00000137343	ATAT1	324344503	279218764	-0.215688	336951	protein_coding	-0.688489	0.0123067
OSTF1	ENSG00000134996	OSTF1	82394590	78949529	-0.0533342	980898	protein_coding	-0.670558	0.0273754
GLS	ENSG00000115419	GLS	181026645	152342426	-0.242686	369449	protein_coding	-0.662975	0.000117409
DPYSL3	ENSG00000113657	DPYSL3	4291329981	3873024978	-0.148052	428378	protein_coding	-0.642956	0.00677635
FASTKD2	ENSG00000118246	FASTKD2	87033691	90610988	0.0686209	967597	protein_coding	-0.639554	0.0440095
PARP4	ENSG00000102699	PARP4	48243081	47430522	-0.03701	983610	protein_coding	-0.527303	0.0238032
SYNE2	ENSG00000054654	SYNE2	52825656	50143324	-0.0706345	951820	protein_coding	-0.52176	0.00828398
PDCE2	ENSG00000150768	DLAT	143192841	134788090	-0.0849049	935759	protein_coding	-0.490512	0.000962576
PTCD1	ENSG00000106246	PTCD1	17989757	16554812	-0.0887587	971406	protein_coding	-0.481016	0.0345276
KIF21A	ENSG00000139116	KIF21A	885122368	858759915	-0.0457719	967046	protein_coding	-0.47091	0.00353241
CPNE3	ENSG00000085719	CPNE3	285029742	191806621	-0.570689	29.8438	protein_coding	-0.447881	0.0439967
ELP2	ENSG00000134759	ELP2	104585056	103249903	-0.0155301	986308	protein_coding	-0.441323	0.0146357
KRT19	ENSG00000171345	KRT19	0.676264	0.368986	-0.919902	495989	protein_coding	-0.410573	0.037373
DUSP23	ENSG00000158716	DUSP23	43138133	39409221	-0.147698	968875	protein_coding	-0.397804	0.0179993
GAN	ENSG00000261609	GAN	65912541	59868708	-0.143431	812593	protein_coding	-0.396611	0.0151604
PNPO	ENSG00000108439	PNPO	43010809	22678603	-0.92232	190.033	protein_coding	-0.387417	0.0248749
VAMP2	ENSG00000220205	VAMP2	261744829	281218607	0.108326	865847	protein_coding	-0.377408	0.0273837
DPM1	ENSG00000000419	DPM1	114180055	124856156	0.12561	931535	protein_coding	-0.376602	0.0462253
EEF1B2	ENSG00000114942	EEF1B2	731740543	833453018	0.185388	494709	protein_coding	-0.375434	0.0157244
PLD3	ENSG00000105223	PLD3	604786040	533071261	-0.181371	612924	protein_coding	-0.35765	0.00558512
HADH	ENSG00000138796	HADH	52729028	44996245	-0.227475	724775	protein_coding	-0.352109	0.00959494
PNPT1	ENSG00000138035	PNPT1	80514511	83481081	0.0487984	973170	protein_coding	-0.351117	0.0467878
RBBP6	ENSG00000122257	RBBP6	57369760	55109113	-0.0658028	956255	protein_coding	-0.342773	0.0364583
CRMP1	ENSG00000072832	CRMP1	2713510809	2722312807	0.0069302	994460	protein_coding	-0.339411	0.0249993
BNIP3L	ENSG00000104765	BNIP3L	312105659	319501235	0.0432088	973170	protein_coding	-0.334574	0.033493
CTTN	ENSG00000085733	CTTN	185564261	196618435	0.0817274	924519	protein_coding	-0.334506	0.0433365
FRMD4A	ENSG00000151474	FRMD4A	98329811	106612922	0.112505	839691	protein_coding	-0.328567	0.0119527
ARIH1	ENSG00000166233	ARIH1	121351247	121728860	0.0064304	996752	protein_coding	-0.327991	0.0054745
SRGAP2	ENSG00000266028	SRGAP2	60396449	62332941	0.0374863	975112	protein_coding	-0.324004	0.0105024
VPS28	ENSG00000160948	VPS28	177493251	168578108	-0.0820717	950171	protein_coding	-0.312023	0.0456584
TOP2B	ENSG00000077097	TOP2B	920733585	823817633	-0.163249	569892	protein_coding	-0.299081	0.033835
TRIM11	ENSG00000154370	TRIM11	34339455	33264496	-0.0525905	973286	protein_coding	-0.293152	0.000746071
MRPL21	ENSG00000197345	MRPL21	80019239	83289099	0.0580696	972028	protein_coding	-0.278162	0.0411361
SAFB2	ENSG00000130254	SAFB2	45667790	55804379	0.284769	492821	protein_coding	-0.276751	0.0446251
SNX18	ENSG00000178996	SNX18	82210989	86606731	0.0778171	947603	protein_coding	-0.275889	0.0297325
FARSB	ENSG00000116120	FARSB	191730745	167322062	-0.194183	601011	protein_coding	-0.272363	0.0324299
ISYNA1	ENSG00000105655	ISYNA1	85843864	85947683	0.00446826	996752	protein_coding	-0.27016	0.024176
THYN1	ENSG00000151500	THYN1	122371059	117530208	-0.0609816	970880	protein_coding	-0.268241	0.0458397
DYNLT3	ENSG00000165169	DYNLT3	163896245	152551832	-0.0762701	956255	protein_coding	-0.266939	0.023743
GOLGA1	ENSG00000136935	GOLGA1	47902946	46976692	-0.0291303	985876	protein_coding	-0.266522	0.0231467
GSTZ1	ENSG00000100577	GSTZ1	18955923	14025088	-0.439913	219215	protein_coding	-0.266231	0.0134117
XPO3	ENSG00000184575	XPOT	152519035	126464335	-0.268266	165704	protein_coding	-0.26254	0.0112468
DARS	ENSG00000115866	DARS	117982375	104970537	-0.169063	726801	protein_coding	-0.259329	0.0382584
FN3K	ENSG00000167363	FN3K	45829788	37792360	-0.273869	586405	protein_coding	-0.256297	0.0106071
SLC25A24	ENSG00000085491	SLC25A24	80944194	72841751	-0.147303	797595	protein_coding	-0.249849	0.028589
PGLS	ENSG00000130313	PGLS	94511368	86756834	-0.126837	917253	protein_coding	-0.238574	0.00960199
TSPAN13	ENSG00000106537	TSPAN13	906719160	903105240	0.000582045	998951	protein_coding	-0.237569	0.0188943
GSR	ENSG00000104687	GSR	148685584	146161777	-0.0267808	984419	protein_coding	-0.235672	0.0233339
RPL28	ENSG00000108107	RPL28	148636178	149075093	0.0155502	991635	protein_coding	-0.228032	0.0496718
GRSF1	ENSG00000132463	GRSF1	190152430	172192684	-0.143422	716807	protein_coding	-0.227789	0.0308235
YARS1	ENSG00000134684	YARS	128444248	120831268	-0.0821434	932046	protein_coding	-0.227683	0.00577036
CMIP	ENSG00000153815	CMIP	125213864	110516968	-0.189649	493601	protein_coding	-0.226485	0.0286089
SCAMP1	ENSG00000085365	SCAMP1	326186802	286115248	-0.167994	769488	protein_coding	-0.224135	0.0215927
NAPRT	ENSG00000147813	NAPRT	39059383	44425271	0.170854	902289	protein_coding	-0.222626	0.0242397
EXOC7	ENSG00000182473	EXOC7	192699867	223040614	0.199119	530997	protein_coding	-0.220387	0.0428823
PABPC4	ENSG00000090621	PABPC4	154287958	136317249	-0.183443	558052	protein_coding	-0.219207	0.02711
OSCP1	ENSG00000116885	OSCP1	16478401	17220807	0.0829902	978530	protein_coding	-0.21717	0.0365213
MVB12B	ENSG00000196814	MVB12B	112362087	100440436	-0.157778	751100	protein_coding	-0.202859	0.0213213
THUMPD1	ENSG00000066654	THUMPD1	128316845	123192782	-0.0531197	968875	protein_coding	-0.200354	0.00913513
RDH11	ENSG00000072042	RDH11	210705550	238783891	0.179732	541359	protein_coding	-0.199352	0.033111
NIT2	ENSG00000114021	NIT2	36756216	35948067	-0.0467674	979924	protein_coding	-0.199267	0.0253367
VPS26B	ENSG00000151502	VPS26B	233573914	215737292	-0.116481	819471	protein_coding	-0.198533	0.0249344
NUDT3	ENSG00000272325	NUDT3	988653630	947419729	-0.0650391	932225	protein_coding	-0.196154	0.0470784
AP1G2	ENSG00000213983	AP1G2	14834337	17884850	0.0390103	988258	protein_coding	-0.194283	0.0404159
CD47	ENSG00000196776	CD47	107900499	124614184	0.216646	525785	protein_coding	-0.193152	0.00160092
HSPA1B	ENSG00000204388	HSPA1B	199257720	206124275	0.0536633	968449	protein_coding	-0.192486	0.0125004
TMEM65	ENSG00000164983	TMEM65	127117660	112542388	-0.154257	898080	protein_coding	-0.192345	0.0466017
CSK	ENSG00000103653	CSK	107341983	105246245	-0.0260383	984590	protein_coding	-0.191087	0.031047
DMWD	ENSG00000185800	DMWD	61645153	64273910	0.0624763	968365	protein_coding	-0.190379	0.0104959
VARS	ENSG00000204394	VARS	182154046	166429484	-0.131218	771199	protein_coding	-0.185594	0.00966424
EPB41L3	ENSG00000082397	EPB41L3	158965269	158335812	-0.00607834	996752	protein_coding	-0.185307	0.0153806
TES	ENSG00000135269	TES	275854496	276532920	0.0039265	996752	protein_coding	-0.184238	0.0286062
IMMT	ENSG00000132305	IMMT	245969207	271271714	0.136158	772882	protein_coding	-0.181991	0.0119756
OCIAD2	ENSG00000145247	OCIAD2	172863533	169288922	-0.0307761	980919	protein_coding	-0.181073	0.0169266
PFKP	ENSG00000067057	PFKP	80816347	93247683	0.200986	713465	protein_coding	-0.179972	0.0468463
PCBP4	ENSG00000090097	PCBP4	724147998	699139682	-0.0623568	967046	protein_coding	-0.17915	0.0460141
PDHA1	ENSG00000131828	PDHA1	119017374	127294284	0.0941679	922157	protein_coding	-0.176937	0.0113447
CYB5R4	ENSG00000065615	CYB5R4	71943998	51987640	-0.452989	10148	protein_coding	-0.174232	0.0465738
PPM1E	ENSG00000175175	PPM1E	224625416	208463917	-0.108567	848672	protein_coding	-0.173305	0.0271045
HADHA	ENSG00000084754	HADHA	268715345	285110592	0.0850588	917858	protein_coding	-0.172772	0.00497874
OPA1	ENSG00000198836	OPA1	327796208	318438092	-0.0418101	973170	protein_coding	-0.172307	0.0316058
PHIP	ENSG00000146247	PHIP	231128839	246091509	0.0905086	920131	protein_coding	-0.168845	0.020656
GMFB	ENSG00000197045	GMFB	144253236	128159456	-0.136238	910323	protein_coding	-0.167784	0.00241892
AKR1C2	ENSG00000151632	AKR1C2	80863272	85449463	0.0745884	950462	protein_coding	-0.165379	0.0448414
GPD1L	ENSG00000152642	GPD1L	41217554	38070808	-0.122117	932046	protein_coding	-0.164856	0.0299645
CBFB	ENSG00000067955	CBFB	325985540	266183949	-0.261451	433208	protein_coding	-0.164504	0.0213231
NEDD4L	ENSG00000049759	NEDD4L	348050972	339749671	-0.0379893	973120	protein_coding	-0.163544	0.00247866
SNF8	ENSG00000159210	SNF8	60547035	61960385	0.03571	980898	protein_coding	-0.162209	0.0419325
CLPB	ENSG00000162129	CLPB	151374722	133762695	-0.176181	660654	protein_coding	-0.161247	0.0079907
WARS	ENSG00000140105	WARS	193627655	186061554	-0.0552946	959099	protein_coding	-0.161173	0.0268608
RTN1	ENSG00000139970	RTN1	1927057436	1784726131	-0.109551	788821	protein_coding	-0.160486	0.0494235
RPS12	ENSG00000112306	RPS12	2848406523	2591853124	-0.14592	720828	protein_coding	-0.159532	0.0219599
TPPP3	ENSG00000159713	TPPP3	112486567	113665229	0.00540725	996752	protein_coding	-0.159417	0.0278222
CTPS2	ENSG00000047230	CTPS2	111155329	113564743	0.0304205	980464	protein_coding	-0.158435	0.025647
SCP2	ENSG00000116171	SCP2	61506647	58878324	-0.0748823	957598	protein_coding	-0.157279	0.0230443
DNAJC19	ENSG00000205981	DNAJC19	52239708	49243391	-0.0885708	957598	protein_coding	-0.156158	0.0360196
ALG3	ENSG00000214160	ALG3	18668031	23167568	0.306925	726068	protein_coding	-0.155878	0.0150332
STRBP	ENSG00000165209	STRBP	205615710	196735636	-0.0598541	956255	protein_coding	-0.154062	0.0101544
DTYMK	ENSG00000168393	DTYMK	51500943	49818710	-0.0455276	980919	protein_coding	-0.153922	0.0221492
RPS19	ENSG00000105372	RPS19	696606349	680139374	-0.0408574	973886	protein_coding	-0.152981	0.0244001
HDHD2	ENSG00000167220	HDHD2	109229727	80183752	-0.449051	8855.21	protein_coding	-0.14645	0.0198825
MUT	ENSG00000146085	MUT	122981133	121243411	-0.0203342	986092	protein_coding	-0.145742	0.0141055
CFDP1	ENSG00000153774	CFDP1	203000279	198956852	-0.0300663	980464	protein_coding	-0.145477	0.019061
DDX42	ENSG00000198231	DDX42	149511780	154463141	0.0462827	968372	protein_coding	-0.143092	0.0421131
HNRNPA3	ENSG00000170144	HNRNPA3	497858039	439637300	-0.18414	583117	protein_coding	-0.141408	0.0107192
EXOSC1	ENSG00000171311	EXOSC1	44616314	46715365	0.0641904	973286	protein_coding	-0.139181	0.0491603
STX7	ENSG00000079950	STX7	189108909	209107193	0.157911	758942	protein_coding	-0.138046	0.011001
CBR1	ENSG00000159228	CBR1	18836261	34321233	0.847295	15507.7	protein_coding	-0.137935	0.000378296
PTPN1	ENSG00000196396	PTPN1	441251294	436248306	-0.0119319	991096	protein_coding	-0.135952	0.0194309
WDR33	ENSG00000136709	WDR33	84489145	88459274	0.0670376	944779	protein_coding	-0.133025	0.0379304
CDK5	ENSG00000164885	CDK5	131847581	111858884	-0.243363	558814	protein_coding	-0.130261	0.0169367
CMPK1	ENSG00000162368	CMPK1	214897261	180257552	-0.234962	553642	protein_coding	-0.12949	0.0371752
HSD17B4	ENSG00000133835	HSD17B4	108622065	104103456	-0.0636243	956029	protein_coding	-0.129263	0.00470297
ECHS1	ENSG00000127884	ECHS1	375269398	416333590	0.144814	781403	protein_coding	-0.129195	0.00910574
ISOC1	ENSG00000066583	ISOC1	111055670	119581227	0.111046	926129	protein_coding	-0.129071	0.0323897
SEPT7	ENSG00000122545	SEPT7	304761776	307952800	0.0203722	986092	protein_coding	-0.128737	0.0270089
WWC1	ENSG00000113645	WWC1	0.297739	0.291028	-0.0592785	986092	protein_coding	-0.128188	0.0285781
EIF4G2	ENSG00000110321	EIF4G2	2419885283	2102917089	-0.205208	235758	protein_coding	-0.126757	0.0164627
AIMP1	ENSG00000164022	AIMP1	50602459	44910425	-0.136607	940669	protein_coding	-0.121579	0.028483
ENAH	ENSG00000154380	ENAH	333187522	303901536	-0.139299	833735	protein_coding	-0.12136	0.0411775
VCP	ENSG00000165280	VCP	788014916	733160665	-0.104461	832819	protein_coding	-0.120278	0.0145156
UQCRH	ENSG00000173660	UQCRH	602532905	624373746	0.0466985	970779	protein_coding	-0.120031	0.0344603
SOD1	ENSG00000142168	SOD1	415260394	411847425	-0.0185919	986092	protein_coding	-0.119685	0.0412418
SGTA	ENSG00000104969	SGTA	182210254	188466774	0.0535213	972067	protein_coding	-0.115909	0.0396041
RPL11	ENSG00000142676	RPL11	1260003881	1193542413	-0.083023	916191	protein_coding	-0.11164	0.0444165
PPP2CB	ENSG00000104695	PPP2CB	217945581	214619344	-0.0180886	986092	protein_coding	-0.11138	0.00557254
ABCB1	ENSG00000085563	ABCB1	10112919	10853987	0.0883453	974420	protein_coding	-0.109045	0.0289382
HEXIM1	ENSG00000186834	HEXIM1	84376154	81860240	-0.0672319	968449	protein_coding	-0.107757	0.043873
MTCH2	ENSG00000109919	MTCH2	440410698	404234697	-0.123748	795948	protein_coding	-0.107571	0.0450356
COX5A	ENSG00000178741	COX5A	475930725	468250236	-0.021314	986092	protein_coding	-0.105327	0.0350442
CCT6A	ENSG00000146731	CCT6A	594642973	556441126	-0.098827	881008	protein_coding	-0.104747	0.00124768
CCT2	ENSG00000166226	CCT2	685935816	693568749	0.0151335	986092	protein_coding	-0.103004	0.0351028
ILK	ENSG00000166333	ILK	190038283	180995967	-0.0719896	947936	protein_coding	-0.100239	0.0471237
MDH1	ENSG00000014641	MDH1	302373744	299769150	-0.0129628	989317	protein_coding	-0.0992351	0.0333169
CAPN2	ENSG00000162909	CAPN2	142728602	126377495	-0.17584	549890	protein_coding	-0.0965924	0.00143518
MSN	ENSG00000147065	MSN	401787466	399714457	-0.00523038	996752	protein_coding	-0.0943408	0.0321204
AP3S1	ENSG00000177879	AP3S1	193063795	196676539	0.0223825	986092	protein_coding	-0.088132	0.0127396
RPS25	ENSG00000118181	RPS25	784524331	852359305	0.116755	842201	protein_coding	-0.0847451	0.0432818
HSPA1A	ENSG00000204389	HSPA1A	102276013	222160446	11374921911	2.5279e-08	protein_coding	-0.0847426	0.00810131
IDH2	ENSG00000182054	IDH2	362826490	357029985	-0.0245536	983602	protein_coding	-0.0831579	0.0291421
FAM98B	ENSG00000171262	FAM98B	51878406	41832009	-0.309201	241566	protein_coding	-0.0817824	0.045878
HSPA4	ENSG00000170606	HSPA4	738973656	703449981	-0.0734706	923601	protein_coding	-0.0804714	0.0209725
RPS5	ENSG00000083845	RPS5	570220847	539333362	-0.0853741	917380	protein_coding	-0.0739384	0.0465786
UBE2M	ENSG00000130725	UBE2M	281250806	308698372	0.126569	875770	protein_coding	-0.0731885	0.0210369
TM9SF4	ENSG00000101337	TM9SF4	103295963	100041992	-0.0452379	973170	protein_coding	-0.071417	0.0356434
TPP2	ENSG00000134900	TPP2	114161371	123849292	0.123464	847076	protein_coding	-0.0709995	0.0470519
SLC25A22	ENSG00000177542	SLC25A22	83332917	75350732	-0.145034	846550	protein_coding	-0.0682615	0.00616757
CADM1	ENSG00000182985	CADM1	367521152	352586615	-0.0610934	950171	protein_coding	-0.0639535	0.0486741
SART3	ENSG00000075856	SART3	73813072	70078099	-0.0750111	951820	protein_coding	-0.0593957	0.0367629
FUBP1	ENSG00000162613	FUBP1	298768117	308427674	0.045125	968875	protein_coding	-0.0574677	0.029207
PSMD6	ENSG00000163636	PSMD6	70252139	77849748	0.143418	803300	protein_coding	-0.0571726	0.0096515
RABL3	ENSG00000144840	RABL3	16327297	15838093	-0.0306679	989632	protein_coding	-0.0542523	0.0253131
GDI2	ENSG00000057608	GDI2	868994047	848859815	-0.0364881	973286	protein_coding	-0.0483189	0.0427365
HGS	ENSG00000185359	HGS	72280769	74703687	0.0492133	976545	protein_coding	-0.0473153	0.0342014
PAFAH1B3	ENSG00000079462	PAFAH1B3	1161025414	1189472275	0.0380307	977279	protein_coding	-0.0465863	0.0280071
IARS2	ENSG00000067704	IARS2	215070717	219220173	0.0295819	980464	protein_coding	-0.0367933	0.00873011

## Sheet: upregulated
	Gene_ID	Gene_Name	RPKM_WT	RPKM_MUT	log2FC_RNA	adj_pval	gene_type	log2FC_protein	p_val_protein
GPSM1	ENSG00000160360	GPSM1	238998868	227299785	-0.071724	957598	protein_coding	0.0382684	0.0311507
DCTN1	ENSG00000204843	DCTN1	379502810	384025249	0.0199058	985876	protein_coding	0.0393797	0.00511172
AP1M1	ENSG00000072958	AP1M1	99604281	102019592	0.0362796	977279	protein_coding	0.0455879	0.048099
CANX	ENSG00000127022	CANX	1044327077	1096329376	0.0683681	931535	protein_coding	0.0565891	0.00433348
TUFM	ENSG00000178952	TUFM	474871817	475170035	-0.00101519	998458	protein_coding	0.0572201	0.035265
GABARAPL2	ENSG00000034713	GABARAPL2	363550614	371741943	0.0368347	974420	protein_coding	0.0613276	0.0487959
LAMTOR5	ENSG00000134248	LAMTOR5	132022249	131584165	-0.0118041	994453	protein_coding	0.0663167	0.0339807
ACO2	ENSG00000100412	ACO2	300708330	316659985	0.0786224	932225	protein_coding	0.070653	0.0218834
HNRNPR	ENSG00000125944	HNRNPR	252806553	270266107	0.100266	879347	protein_coding	0.0718046	0.0132919
CKAP5	ENSG00000175216	CKAP5	423122535	450183064	0.0890025	881116	protein_coding	0.0729909	0.0477488
CYFIP2	ENSG00000055163	CYFIP2	359437267	347248557	-0.0494813	957598	protein_coding	0.0751401	0.0352906
KIAA1797	ENSG00000188352	FOCAD	157702807	142655386	-0.146375	692121	protein_coding	0.076125	0.0162543
HNRNPDL	ENSG00000152795	HNRNPDL	637488059	724308639	0.178497	479079	protein_coding	0.0779403	0.0332414
ARL3	ENSG00000138175	ARL3	185764835	187677178	0.0151833	987475	protein_coding	0.0833614	0.0131593
EEF1G	ENSG00000254772	EEF1G	0.448111	0.477273	0.0824544	986092	protein_coding	0.0868843	0.0249379
PSIP1	ENSG00000164985	PSIP1	118610881	130447469	0.137108	812593	protein_coding	0.0875029	0.0349674
BLOC1S1	ENSG00000258311	BLOC1S1	0.559797	0.518026	-0.160937	973135	protein_coding	0.0982369	0.0359967
SEC62	ENSG00000008952	SEC62	180713476	191682825	0.0960767	920131	protein_coding	0.101152	0.0135484
SF3B4	ENSG00000143368	SF3B4	115326883	109283310	-0.079631	956907	protein_coding	0.104235	0.00362574
FAF2	ENSG00000113194	FAF2	155267874	166091809	0.0997587	883124	protein_coding	0.104546	0.0483243
SERPINB9	ENSG00000170542	SERPINB9	174107952	180135672	0.0468314	973286	protein_coding	0.105535	0.0467241
LIMA1	ENSG00000050405	LIMA1	25396637	22224988	-0.190586	851849	protein_coding	0.107168	0.0495804
POR	ENSG00000127948	POR	104325568	118542258	0.185448	692469	protein_coding	0.10906	0.0185424
LSM2	ENSG00000204392	LSM2	157078162	164150968	0.0648988	972028	protein_coding	0.11345	0.00734535
PDP1	ENSG00000164951	PDP1	246232689	251107964	0.0354834	977279	protein_coding	0.116841	0.0336189
SUB1	ENSG00000113387	SUB1	146286920	158466784	0.131785	856904	protein_coding	0.121051	0.0212886
SARNP	ENSG00000205323	SARNP	10596373	16818937	0.669074	333623	protein_coding	0.126894	0.040623
EIF5	ENSG00000100664	EIF5	283563285	311109845	0.133592	716397	protein_coding	0.127079	0.000378256
VAT1L	ENSG00000171724	VAT1L	1570165090	1743668137	0.151921	633888	protein_coding	0.12863	0.00576779
EBP	ENSG00000147155	EBP	131067688	144033815	0.13269	910323	protein_coding	0.129464	0.039878
ATP6V0A1	ENSG00000033627	ATP6V0A1	267923228	305459515	0.187126	404751	protein_coding	0.137184	0.0084514
PEA15	ENSG00000162734	PEA15	261202361	271829736	0.0581025	961344	protein_coding	0.137303	0.0480808
KPNA6	ENSG00000025800	KPNA6	245648682	249413321	0.0219903	984419	protein_coding	0.138255	0.0328164
PYGB	ENSG00000100994	PYGB	585649797	640514820	0.130939	736654	protein_coding	0.139486	0.0351303
ACLY	ENSG00000131473	ACLY	1320691009	1438686479	0.123037	715339	protein_coding	0.139501	0.0231352
SMAP1	ENSG00000112305	SMAP1	256864458	252494346	-0.0255115	984391	protein_coding	0.145266	0.0249723
EMC7	ENSG00000134153	EMC7	165479403	210001331	0.347043	164484	protein_coding	0.146246	0.00316232
NOP58	ENSG00000055044	NOP58	128466397	132592780	0.0483188	973286	protein_coding	0.148009	0.0390163
CUL4B	ENSG00000158290	CUL4B	184471725	182382174	-0.00690475	996752	protein_coding	0.150692	0.0398438
PTGR1	ENSG00000106853	PTGR1	60428529	73555982	0.282442	386400	protein_coding	0.154334	0.0352164
FARSA	ENSG00000179115	FARSA	191419009	200322616	0.0664694	967597	protein_coding	0.159934	0.00993276
RNASET2	ENSG00000026297	RNASET2	0.358669	0.486805	0.443148	690533	protein_coding	0.163658	0.028659
RER1	ENSG00000157916	RER1	116562933	124142439	0.0914817	918486	protein_coding	0.164338	0.0061325
TPM1	ENSG00000140416	TPM1	154986263	155918019	0.0071606	996752	protein_coding	0.165209	0.0261271
TMED5	ENSG00000117500	TMED5	45094776	43268058	-0.0476781	977279	protein_coding	0.166778	0.00290781
SUPT4H1	ENSG00000213246	SUPT4H1	178423168	187025062	0.0682535	957598	protein_coding	0.168002	0.0418436
ALDH2	ENSG00000111275	ALDH2	234711663	213340616	-0.141654	822530	protein_coding	0.168896	0.0195578
RASA1	ENSG00000145715	RASA1	174683085	179431056	0.0397723	973286	protein_coding	0.171764	0.047359
PRPH	ENSG00000135406	PRPH	3550949696	3492306272	-0.0252486	984419	protein_coding	0.174323	0.0164656
ALDH4A1	ENSG00000159423	ALDH4A1	41541045	48418388	0.216267	744442	protein_coding	0.175041	0.0465432
TALDO1	ENSG00000177156	TALDO1	180901970	183123738	0.0174765	986092	protein_coding	0.177215	0.00465092
CAMK1D	ENSG00000183049	CAMK1D	110865572	104883886	-0.0764488	934160	protein_coding	0.179913	0.0213989
TMEM120A	ENSG00000189077	TMEM120A	106804183	117844121	0.134371	896940	protein_coding	0.18004	0.0244889
DESI1	ENSG00000100418	DESI1	181853816	182391894	0.00856733	995538	protein_coding	0.18356	0.00574262
LRRC59	ENSG00000108829	LRRC59	150607057	168539902	0.162545	721188	protein_coding	0.188511	0.0407257
SCRN1	ENSG00000136193	SCRN1	577791744	687423673	0.250338	112677	protein_coding	0.189473	0.0294131
AP2A2	ENSG00000183020	AP2A2	115761632	102569128	-0.175084	624276	protein_coding	0.192144	0.00218397
GOLT1B	ENSG00000111711	GOLT1B	118922051	129308209	0.14353	875770	protein_coding	0.192654	0.0171231
WDR44	ENSG00000131725	WDR44	133285998	138184147	0.0510855	970088	protein_coding	0.198718	0.0347453
HPRT1	ENSG00000165704	HPRT1	107528240	124132532	0.221215	713465	protein_coding	0.205399	0.00482941
OGDH	ENSG00000105953	OGDH	221685656	208301686	-0.0872902	928447	protein_coding	0.211606	0.0106576
ECH1	ENSG00000104823	ECH1	149495249	148671790	-0.00673183	996752	protein_coding	0.213358	0.023841
TMEM41B	ENSG00000166471	TMEM41B	142774177	156484595	0.137306	843938	protein_coding	0.220098	0.0370663
PREP	ENSG00000085377	PREP	164897400	140596759	-0.226652	451608	protein_coding	0.225686	0.0168894
PAPSS1	ENSG00000138801	PAPSS1	722717040	659107287	-0.135865	724775	protein_coding	0.227016	0.000289543
ANXA5	ENSG00000164111	ANXA5	169604760	183255805	0.116962	882051	protein_coding	0.229171	0.0464146
ATXN10	ENSG00000130638	ATXN10	510185271	482810525	-0.0797432	920131	protein_coding	0.230453	0.0308606
EIF5B	ENSG00000158417	EIF5B	77271770	77469439	-0.00232815	996752	protein_coding	0.241129	0.040285
DHCR24	ENSG00000116133	DHCR24	1131876730	1345302916	0.246828	122138	protein_coding	0.241318	0.0455943
PRDX3	ENSG00000165672	PRDX3	279355962	282006777	0.0143854	987502	protein_coding	0.24403	0.0337353
SEC23B	ENSG00000101310	SEC23B	171357844	180650090	0.0748364	941462	protein_coding	0.251225	0.0113814
SV2A	ENSG00000159164	SV2A	242249870	310317498	0.361601	11599.4	protein_coding	0.251355	0.0443138
NUP188	ENSG00000095319	NUP188	93583133	92233491	-0.0188105	986092	protein_coding	0.257362	0.00451705
MRPS21	ENSG00000266472	MRPS21	373342068	388751940	0.0566483	967597	protein_coding	0.257606	0.041429
VGF	ENSG00000128564	VGF	1777221406	2010266801	0.187891	518863	protein_coding	0.259769	0.0279456
IGF2BP3	ENSG00000136231	IGF2BP3	106909908	123562276	0.207324	508346	protein_coding	0.261016	0.0378956
SF3A1	ENSG00000099995	SF3A1	144289227	145071284	0.0114327	991842	protein_coding	0.262831	0.0157218
ORC5	ENSG00000164815	ORC5	55226931	55518662	0.0214849	987475	protein_coding	0.264577	0.0226398
PPFIBP1	ENSG00000110841	PPFIBP1	75617764	77465245	0.0342409	977279	protein_coding	0.265908	0.0158843
SPOCK1	ENSG00000152377	SPOCK1	87471850	179232170	10066519427	8.09951e-05	protein_coding	0.266915	0.0441415
GTPBP3	ENSG00000130299	GTPBP3	68944205	70207879	0.0307193	984419	protein_coding	0.270304	0.0380366
CCT3	ENSG00000163468	CCT3	529021564	531202041	0.00226023	996752	protein_coding	0.273649	0.00985326
SEC63	ENSG00000025796	SEC63	132302367	126363143	-0.0704411	952632	protein_coding	0.273757	0.0401651
SCD	ENSG00000099194	SCD	1970025900	2301114404	0.224763	119818	protein_coding	0.274836	0.0356794
GTF2A1	ENSG00000165417	GTF2A1	208696505	227133719	0.115958	888895	protein_coding	0.278495	0.00143475
CPNE1	ENSG00000214078	CPNE1	209709182	164951446	-0.354029	86935.6	protein_coding	0.279373	0.0135694
PDHB	ENSG00000168291	PDHB	137187725	144621885	0.0746613	944844	protein_coding	0.280053	0.0310696
CRABP1	ENSG00000166426	CRABP1	2383385213	3378005767	0.499273	1609.35	protein_coding	0.281238	0.0276988
MAN2B1	ENSG00000104774	MAN2B1	19229896	21683713	0.17624	902289	protein_coding	0.281759	0.00323295
SPCS3	ENSG00000129128	SPCS3	181367656	162294102	-0.153268	811496	protein_coding	0.282682	0.00553037
HSD17B10	ENSG00000072506	HSD17B10	269446037	273910957	0.0234462	987286	protein_coding	0.286931	0.0334956
EC 3.2.1.130	ENSG00000185090	MANEAL	473620147	434528115	-0.120008	854686	protein_coding	0.291176	0.0367196
SUN2	ENSG00000100242	SUN2	156546489	151473433	-0.03951	978537	protein_coding	0.291766	0.030286
EXOC4	ENSG00000131558	EXOC4	119049118	119116396	0.00302669	996752	protein_coding	0.295083	0.00223456
U2SURP	ENSG00000163714	U2SURP	147722921	152920048	0.0575368	957598	protein_coding	0.296221	0.00771849
SIRT3	ENSG00000142082	SIRT3	26804118	31765622	0.228503	772865	protein_coding	0.302258	0.0401966
BAZ1B	ENSG00000009954	BAZ1B	305436242	305086695	-0.00350953	996752	protein_coding	0.313785	0.00274517
VIL2	ENSG00000092820	EZR	42110474	51716179	0.28479	617014	protein_coding	0.32033	0.0313025
EDC3	ENSG00000179151	EDC3	115002375	109147266	-0.0797306	943715	protein_coding	0.322849	0.0306069
ACOT7	ENSG00000097021	ACOT7	383986376	349731572	-0.130904	773547	protein_coding	0.323426	0.0207569
CTBP2	ENSG00000175029	CTBP2	83086112	92982617	0.162912	640537	protein_coding	0.325861	0.000684893
ABHD11	ENSG00000106077	ABHD11	19008135	18754644	-0.00886404	996752	protein_coding	0.330747	0.00258952
NOL4L	ENSG00000197183	NOL4L	175561715	188529781	0.100817	869080	protein_coding	0.337974	0.0331227
PEG10	ENSG00000242265	PEG10	4059377783	3351097097	-0.281657	53679.2	protein_coding	0.347606	0.0101894
FBXO2	ENSG00000116661	FBXO2	19959028	27845663	0.457978	547116	protein_coding	0.351753	0.046267
SEC24C	ENSG00000176986	SEC24C	192078763	190685872	-0.0087336	995934	protein_coding	0.357719	0.0056711
MANBA	ENSG00000109323	MANBA	26192964	24879083	-0.0731905	965073	protein_coding	0.3594	0.038225
KDM1B	ENSG00000165097	KDM1B	73178757	65167049	-0.165939	766899	protein_coding	0.360197	0.0246647
POLR2D	ENSG00000144231	POLR2D	167503460	171165137	0.0293486	984419	protein_coding	0.361819	0.0250639
GLB1	ENSG00000170266	GLB1	69304416	79093055	0.188774	713503	protein_coding	0.362461	0.00262643
SDHB	ENSG00000117118	SDHB	120110833	120550167	0.00718492	996752	protein_coding	0.374756	0.00776976
WDR26	ENSG00000162923	WDR26	180954555	170024387	-0.0883643	932775	protein_coding	0.382846	0.0164792
DPH2	ENSG00000132768	DPH2	53036420	56515723	0.0862431	962404	protein_coding	0.393741	0.0194186
TTYH3	ENSG00000136295	TTYH3	319599186	298288604	-0.0967297	915234	protein_coding	0.395711	0.00397513
MSI2	ENSG00000153944	MSI2	18137171	22640862	0.332218	220782	protein_coding	0.410758	0.035459
VIM	ENSG00000026025	VIM	206219970	246804913	0.275097	240203	protein_coding	0.415035	0.0469717
ZNF618	ENSG00000157657	ZNF618	218982003	211869821	-0.0476423	967597	protein_coding	0.427024	0.0312031
CNPY2	ENSG00000257727	CNPY2	43442710	42302662	-0.032785	986092	protein_coding	0.444757	0.0136741
GCA	ENSG00000115271	GCA	36958589	29755458	-0.315616	536494	protein_coding	0.461664	0.00627705
COG5	ENSG00000164597	COG5	66436870	62489783	-0.0824983	944844	protein_coding	0.462185	0.0399174
TACO1	ENSG00000136463	TACO1	49643521	48953438	-0.0212247	991521	protein_coding	0.48461	0.0326735
ARHGAP35	ENSG00000160007	ARHGAP35	354971930	324120371	-0.13118	702691	protein_coding	0.5092	0.0369871
MTMR9	ENSG00000104643	MTMR9	321255196	313092925	-0.0356819	977279	protein_coding	0.541722	0.0281777
SCG2	ENSG00000171951	SCG2	1254483934	1503869650	0.271369	138036	protein_coding	0.554007	0.043207
LBH	ENSG00000213626	LBH	545575957	606344282	0.15157	670914	protein_coding	0.562707	0.0252526
BLVRA	ENSG00000106605	BLVRA	144911489	142820230	-0.025884	986092	protein_coding	0.572072	0.00428371
CYB5R1	ENSG00000159348	CYB5R1	68476663	83142890	0.27692	362120	protein_coding	0.573268	0.00665712
TRAPPC4	ENSG00000196655	TRAPPC4	104955444	105589720	0.00609925	996752	protein_coding	0.604056	0.00572722
CCT4	ENSG00000115484	CCT4	680110876	627778088	-0.118013	829638	protein_coding	0.605979	0.00994587
CCT8	ENSG00000156261	CCT8	578600157	564056983	-0.0387802	973286	protein_coding	0.651281	0.00199882
POLR1B	ENSG00000125630	POLR1B	95782784	92762279	-0.0447881	973120	protein_coding	0.663826	0.0126341
SPRY4	ENSG00000187678	SPRY4	106181637	115517413	0.120724	857204	protein_coding	0.677888	0.00738192
USP9X	ENSG00000124486	USP9X	295929738	290378528	-0.0286763	979608	protein_coding	0.773274	0.0352706
RUSC2	ENSG00000198853	RUSC2	420463431	402969685	-0.0540206	964744	protein_coding	0.779243	0.0387896
ME2	ENSG00000082212	ME2	78347150	84349268	0.106712	878424	protein_coding	0.783697	0.0115634
LDLR	ENSG00000130164	LDLR	301238902	365855560	0.279226	83648.5	protein_coding	0.784151	0.0138769
PAG1	ENSG00000076641	PAG1	55373152	83325688	0.589991	167.852	protein_coding	0.847884	0.00945679
CHL1	ENSG00000134121	CHL1	507427581	1013211298	0.999125	2.4042e-21	protein_coding	0.881697	0.00467264
RECQL4	ENSG00000160957	RECQL4	0.69348	0.581391	-0.250201	926129	protein_coding	0.955024	0.0445491
JUND	ENSG00000130522	JUND	370202465	396639777	0.100565	910038	protein_coding	0.990208	0.0097006
NIPSNAP3A	ENSG00000136783	NIPSNAP3A	238266669	239076660	0.00828879	995934	protein_coding	0.999004	0.00302455
SLC20A2	ENSG00000168575	SLC20A2	63175547	66309729	0.0698439	954478	protein_coding	1.01252	0.0479452
ERG1	ENSG00000104549	SQLE	629659181	728525416	0.212437	297605	protein_coding	1.03459	0.0161174
SDHA	ENSG00000073578	SDHA	87304915	88274709	0.0203835	986092	protein_coding	1.06947	0.0344389
MRPL45	ENSG00000278845	MRPL45	161249048	119135151	-0.432559	119120	protein_coding	1.0939	0.0201144
PEBP1	ENSG00000089220	PEBP1	1868621818	1797600533	-0.0533937	957894	protein_coding	1.13908	0.015109
CIRBP	ENSG00000099622	CIRBP	325091478	399611366	0.296492	96412.4	protein_coding	1.18535	0.006652
COMT	ENSG00000093010	COMT	0.138563	23371678	40299838089	1.19328e-27	protein_coding	1.22765	0.00412242
DNM1	ENSG00000106976	DNM1	287200261	250847747	-0.192349	481977	protein_coding	1.29667	0.00664381
HSPA1L	ENSG00000204390	HSPA1L	19387444	41382321	10890558182	54.2575	protein_coding	1.4478	0.0116422
ASAP1	ENSG00000153317	ASAP1	524148527	499328728	-0.0704917	938006	protein_coding	1.59461	0.0224859
ACSL3	ENSG00000123983	ACSL3	273725437	304845198	0.159736	692469	protein_coding	1.6761	0.00109523
FNBP1	ENSG00000187239	FNBP1	133612788	135433906	0.0200832	986092	protein_coding	2.10664	0.0357956
PGM2L1	ENSG00000165434	PGM2L1	1269494455	1091485774	-0.21852	398385	protein_coding	2.165	0.00773608
