# Supplementary material for: Proteomics analysis of FUS mutant human motoneurons reveals altered regulation of cytoskeleton and other ALS-linked proteins via 3′UTR binding
Source: Sci Rep. 2020 Jul 16;10:11827. doi: 10.1038/s41598-020-68794-6 (PMC7366621; doi:10.1038/s41598-020-68794-6)
Supplement: Supplementary file 3 — Supplementary Information 3. [file 41598_2020_68794_MOESM3_ESM.xlsx]

## Sheet: Downregulated
Biological process
	pathway description	#pathway ID	adjusted_p_value	term_size	query_size	intersection_size	effective_domain_size	intersections
GO:BP	catabolic process	GO:0009056	0.000318069	2665	161	22	17847	PLCH1,PRDX5,CTSA,GLS,SNF8,RPS12,SCP2,RPS19,MUT,EXOSC1,PTPN1,CDK5,HSD17B4,ECHS1,EIF4G2,VCP,SGTA,RPL11,PPP2CB,CAPN2,MSN,RPS25,HSPA1A
GO:BP	cellular catabolic process	GO:0044248	0.000439944	2287	161	25	17847	PRDX5,CTSA,GLS,HADH,PNPT1,RBBP6,BNIP3L,CTTN,ARIH1,VPS28,TRIM11,NUDT3,HSPA1B,PCBP4,HADHA,NEDD4L,SNF8,RPS12,SCP2,CAPN2,MSN,RPS25,HSPA1A,RPS5,PSMD6,HGS
GO:BP	tRNA metabolic process	GO:0006399	0.00119583	187	161	11	17847	ELP2,THUMPD1,WARS,YARS,PTCD1,VARS,AIMP1,GRSF1,DARS,FARSB,FAM98B
GO:BP	neuron projection morphogenesis	GO:0048812	0.00407	691	161	12	17847	CRMP1,DPYSL3,ENAH,EPB41L3,GIT1,CTTN,SRGAP2,CDK5,ILK,VAMP2,MSN,SART3
GO:BP	organonitrogen compound biosynthetic process	GO:1901566	0.00407	2010	161	12	17847	CMPK1,CTPS2,DARS,FARSB,PNPO,VARS,NIT2,EIF4G2,PRDX5,GLS,HADH,VPS28
GO:BP	neuron projection development	GO:0031175	0.0051	1105	161	13	17847	CRMP1,DPYSL3,ENAH,EPB41L3,GIT1,CDK5,NCKIPSD,DPYSL3,VAMP2,SRGAP2,TOP2B,OPA1,EIF4G2
GO:BP	organonitrogen compound metabolic process	GO:1901564	0.0052	1840	161	17	17847	CMPK1,CTPS2,DARS,FARSB,GPD1L,MACROD1,PNPO,PRDX5,VARS,GLS,HADH,HSD17B4,IDH2,NIT2,IARS2,FN3K,GSTZ1,WARS
GO:BP	tRNA aminoacylation for protein translation	GO:0006418	0.00776491	47	161	6	17847	FARSB,DARS,VARS,WARS,AIMP1,IARS2
GO:BP	small molecule metabolic process	GO:0044281	0.010694	1991	161	38	17847	MACROD1,PLCH1,TPST2,GLS,PNPO,DPM1,HADH,FARSB,ISYNA1,GSTZ1,DARS,FN3K,GSR,NAPRT,RDH11,NIT2,NUDT3,VARS,PFKP,PDHA1,HADHA,AKR1C2,WARS,CTPS2,SCP2,DTYMK,MUT,CBR1,CMPK1,HSD17B4,ECHS1,AIMP1,VCP,SOD1,MDH1,IDH2,PSMD6,IARS2
GO:BP	cell projection morphogenesis	GO:0048858	0.012	710	161	14	17847	CRMP1,DPYSL3,ENAH,EPB41L3,GIT1,CDK5,ILK,CTTN,SRGAP2,CAPN2,MSN,ATAT1,KIF21A,SRGAP2
GO:BP	axonogenesis	GO:0007409	0.0185	485	161	11	17847	CRMP1,DPYSL3,ENAH,GIT1,ILK,TOP2B,CDK5,VAMP2,SEPT7,EIF4G2,SOD1
GO:BP	axon guidance	GO:0007411	0.0185	254	161	9	17847	CRMP1,DPYSL3,ENAH,GIT1,CDK5,KIF5C,SOD1,AP3S1,KIF5C
GO:BP	neuron development	GO:0048666	0.0186	1248	161	10	17847	CRMP1,DPYSL3,ENAH,EPB41L3,GIT1,CDK5,VAMP2,ILK,NEDD4L,TOP2B
GO:BP	phosphorus metabolic process	GO:0006793	0.0204	2971	161	21	17847	CDK5,CMPK1,CTPS2,GPD1L,HSD17B4,PNPO,PPM1E,PRDX5,PTPN1,VCP,PPP2CB,SOD1,ABCB1,PLCH1,DUSP23,PLD3,ISYNA1,NUDT3,CSK,PFKP,SCP2
GO:BP	axon development	GO:0061564	0.0207	524	161	14	17847	CRMP1,DPYSL3,ENAH,GIT1,KIF5C,CTTN,CDK5,SEPT7,EIF4G2,ILK,SOD1,KIF5C,DPYSL3,VAMP2
GO:BP	cell morphogenesis involved in neuron differentiation	GO:0048667	0.0278	645	161	13	17847	CRMP1,DPYSL3,ENAH,GIT1,CTTN,SRGAP2,SNX18,EPB41L3,OPA1,HNRNPA3,CDK5,SOD1,SEPT7
GO:BP	cell projection organization	GO:0030030	0.0297	1599	161	13	17847	GIT1,NCKIPSD,KIF5C,DPYSL3,VAMP2,CRMP1,CTTN,SRGAP2,SNX18,EPB41L3,OPA1,HNRNPA3,CDK5
GO:BP	toxin transport	GO:1901998	0.0297	39	161	2	17847	CCT6A,CCT2
GO:BP	phenylalanyl-tRNA aminoacylation	GO:0006432	0.0414	3	161	1	17847	FARSB
GO:BP	medium-chain fatty-acyl-CoA metabolic process	GO:0036112	0.0414	3	161	1	17847	HSD17B4
GO:BP	cellular amino acid metabolic process	GO:0006520	0.0465461	359	161	13	17847	GLS,FARSB,GSTZ1,DARS,FN3K,NIT2,VARS,WARS,CTPS2,MUT,AIMP1,PSMD6,IARS2
GO:BP	oxoacid metabolic process	GO:0043436	0.0468	930	161	11	17847	CTPS2,DARS,FARSB,HADH,VARS,PDCE2,PDHA1,MDH1,IDH2,CD47,TPST2
GO:BP	de novo posttranslational protein folding	GO:0051084	0.0468	35	161	2	17847	SGTA,CCT2
Molecular function
	pathway description	#pathway ID	adjusted_p_value	term_size	query_size	intersection_size	effective_domain_size	intersections
GO:MF	hydrolase activity	GO:0016787	1.77e-06	2496	161	27	18098	ABCB1,CAPN2,CRMP1,DARS,DPYSL3,DYNLT3,KIF21A,MACROD1,PGLS,PPM1E,PTPN1,VARS,VCP,PPP2CB,TPP2,PAFAH1B3,PLCH1,CTSA,GLS,DUSP23,PLD3,NIT2,OPA1,CLPB,SCP2,DDX42,PPP2CB
GO:MF	binding	GO:0003723	1.10545e-05	1902	161	79	18098	ARCN1,FASTKD2,PTCD1,CPNE3,EEF1,PNPT1,RBBP6,MRPL21,SAFB2,FARSB,DARS,RPL28,GRSF1,PABPC4,THUMPD1,HSPA1B,TES,IMMT,PCBP4,RPS12,STRBP,RPS19,DDX42,HNRNPA3,EXOSC1,PTPN1,WDR33,EIF4G2,AIMP1,VCP,RPL11,HEXIM1,CCT6A,MSN,RPS25,HSPA1A,FAM98B,RPS5,SART3,FUBP1,GDI2,IARS2,YARS,CLPB,DTYK,ILK,HSPA4,UBE2M,ARIH1,CAPN2,COX5A,DPYSL3,GIT1,HADH,HDHD2,PNPO,PPM1E,CTTN,TRIM11,SLC25A24,NAPRT,NUDT3,CYB5R4,SCP2,MUT,SOD1,PPP2CB,…
GO:MF	anion binding	GO:0043168	4.3e-05	2706	161	23	18098	ABCB1,CDK5,CMPK1,CTPS2,DARS,DPYSL3,FARSB,HADH,KIF21A,PNPO,VARS,VCP,SCP2,HADHA,AKR1C2,VCP,GSR,CPNE3,VAMP2,MVB12B,OPA1,SNX18,CPNE3
GO:MF	nucleotide binding	GO:0000166	5.69e-05	2035	161	33	18098	ABCB1,CDK5,CMPK1,CTPS2,DARS,FARSB,GPD1L,HADH,KIF21A,PNPO,VARS,VCP,CCT6A,CCT2,ILK,HSPA4,UBE2M,RABL3,IARS2,KIF21A,TOP2B,FN3K,YARS,HSPA1B,CSK,VARS,PFKP,OPA1,CLPB,WARS,DTYMK,DDX42,SEPT7
GO:MF	small molecule binding	GO:0036094	5.69e-05	2431	161	27	18098	ABCB1,CDK5,CMPK1,CTPS2,DARS,FARSB,GPD1L,HADH,KIF21A,PNPO,VARS,VCP,DPM1,PGLSPFKP,GSR,GRSF1,YARS1,PABPC4,THUMPD1,HSPA1B,CSK,PFKP,CYB5R4,OPA1,CLPB,WARS,RPS19
GO:MF	catalytic activity	GO:0003824	7.77141e-05	5840	161	50	18098	MACROD1,PLCH1,PRDX5,KIF5C,FOXRED1,CTSA,TPST2,ATAT1,GLS,DPYSL3,FASTKD2,PARP4,KIF21A,CPNE3,DUSP23,PNPO,DPM1,PLD3,HADH,PNPT1,RBBP6,CRMP1,ARIH1,TOP2B,TRIM11,FARSB,ISYNA1,WARS,CTPS2,SCP2,ALG3,DTYMK,HDHD2,MUT,DDX42,CBR1,PTPN1,CDK5,CMPK1,HSD17B4,ECHS1,ISOC1,SEPT7,VCP,UQCRH,SOD1,PPP2CB,ABCB1
GO:MF	purine ribonucleoside triphosphate binding	GO:0035639	0.000174	1716	161	22	18098	ABCB1,CDK5,CMPK1,CTPS2,DARS,FARSB,KIF21A,VARS,VCP,TOP2B,FN3K,YARS1,HSPA1B,CSK,PFKP,CLPB,WARS,DTYMK,DDX42,CCT6A,CCT2,ILK
GO:MF	carbohydrate derivative binding	GO:0097367	0.000174	2129	161	13	18098	ABCB1,CDK5,CMPK1,CTPS2,DARS,DPYSL3,FARSB,KIF21A,PNPO,VARS,VCP,PFKP,PGLS
GO:MF	ribonucleotide binding	GO:0032553	0.00027	1806	161	10	18098	ABCB1,CDK5,CMPK1,CTPS2,DARS,FARSB,KIF21A,PNPO,VARS,VCP
GO:MF	purine ribonucleoside binding	GO:0032550	0.000449	363	161	9	18098	ABCB1,CDK5,CMPK1,CTPS2,DARS,FARSB,KIF21A,VARS,VCP
GO:MF	purine ribonucleotide binding	GO:0032555	0.000449	1790	161	9	18098	ABCB1,CDK5,CMPK1,CTPS2,DARS,FARSB,KIF21A,VARS,VCP
GO:MF	ion binding	GO:0043167	0.000539	5498	161	36	18098	ABCB1,ARIH1,CAPN2,CDK5,CMPK1,COX5A,CTPS2,DPYSL3,FARSB,GIT1,HADH,HDHD2,KIF21A,PNPO,PPM1E,PTPN1,RBBP6,VARS,VCP,CTTN,TOP2B,TRIM11,SLC25A24,NAPRT,NUDT3,CSK,TES,PFKP,CYB5R4,SCP2,MUT,SOD1,PPP2CB,COX5A,IDH2,HGS,PLCH1,CSK
GO:MF	ATP binding	GO:0005524	0.00124	1392	161	24	18098	ABCB1,CDK5,CMPK1,CTPS2,DARS,FARSB,KIF21A,VARS,VCP,TOP2B,YARS,HSPA1B,CSK,PFKP,CLPB,CTPS2,DTYMK,DDX42,CCT6A,ILK,HSPA1A,HSPA4,UBE2M,IARS2
GO:MF	poly(A) RNA binding	GO:0044822	0.00673	25	161	4	18098	HNRNPA3,PABPC4,EIF4G2,RPS5
GO:MF	pyrophosphatase activity	GO:0016462	0.00959	810	161	11	18098	ABCB1,DYNLT3,KIF21A,VCP,HSPA1B,CLPB,HSPA1A,KIF5C,OPA1,MUT,SEPT7
GO:MF	phenylalanine-tRNA ligase activity	GO:0004826	0.0106	4	161	1	18098	FARSB
GO:MF	3-hydroxyacyl-CoA dehydrogenase activity	GO:0003857	0.0237027	8	161	3	18098	HADH,HADHA,HSD17B4
GO:MF	aminoacyl-tRNA ligase activity	GO:0004812	0.0242734	43	161	5	18098	FARSB,DARS,VARS,WARS,IARS2
GO:MF	ligase activity	GO:0016874	0.0242734	43	161	12	18098	FARSB,DARS,VARS,WARS,IARS2,YARS,NAPRT,OPA1,NEDD4L,CTPS2,RPL11,RBBP6
GO:MF	hydrolase activity, acting on carbon-nitrogen (but not peptide) bonds	GO:0016810	0.0304	4	161	3	18098	CRMP1,DARS,DPYSL3
GO:MF	disulfide oxidoreductase activity	GO:0015036	0.0414	40	161	1	18098	PDHA1
Cellular component
	pathway description	#pathway ID	adjusted_p_value	term_size	query_size	intersection_size	effective_domain_size	intersections
GO:CC	vesicle	GO:0031982	2.17579e-05	3891	165	52	18842	PRDX5,ARCN1,MVP,SLC30A5,CTSA,OSTF1,DPYSL3,PARP4,SYNE2,CPNE3,KRT19,VAMP2,PLD3,SRGAP2,VPS28,SAFB2,SNX18,GOLGA1,DARS,PGLS,GSR,RPL28,SCAMP1,NAPRT,MVB12B,NIT2,VPS26B,AP1G2,CD47,HSPA1B,CSK,OCIAD2,PFKP,GPD1L,NEDD4L,SNF8,WARS,RPS19,HDHD2,STX7,CBR1,PTPN1,CMPK1,SEPT7,VCP,SOD1,SGTA,RPL11,ABCB1,CCT6A,CCT2,MDH1
GO:CC	membrane-bounded organelle	GO:0043227	2.5368e-05	12536	165	140	18842	MACROD1,PLCH1,PRDX5,NCKIPSD,ARCN1,FOXRED1,MVP,SLC30A5,CTSA,TPST2,ATAT1,OSTF1,GLS,DPYSL3,FASTKD2,PARP4,SYNE2,PTCD1,CPNE3,ELP2,KRT19,DUSP23,PNPO,VAMP2,DPM1,EEF1B2,PLD3,HADH,PNPT1,RBBP6,CRMP1,BNIP3L,CTTN,ARIH1,SRGAP2,VPS28,TOP2B,TRIM11,MRPL21,SAFB2,SNX18,THYN1,DYNLT3,GOLGA1,GSTZ1,DARS,SLC25A24,PGLS,GSR,RPL28,GRSF1,CMIP,SCAMP1,NAPRT,PABPC4,MVB12B,THUMPD1,RDH11,NIT2,VPS26B,NUDT3,AP1G2,CD47,HSPA1B,TMEM…
GO:CC	mitochondrion	GO:0005739	4.89199e-05	1621	165	26	18842	PRDX5,FOXRED1,GLS,FASTKD2,SYNE2,PTCD1,CPNE3,HADH,PNPT1,BNIP3L,MRPL21,GSTZ1,SLC25A24,GSR,GRSF1,HSPA1B,TMEM65,IMMT,PDHA1,PPM1E,HADHA,CLPB,SCP2,DNAJC19,DTYMK,MUT
GO:CC	chaperonin-containing T-complex	GO:0005832	0.00185	4	165	2	18842	CCT6A,CCT2
GO:CC	zona pellucida receptor complex	GO:0002199	0.00198	13	165	3	18842	CCT6A,CCT2,HSPA1B
GO:CC	myelin sheath	GO:0043209	0.00198	213	165	11	18842	COX5A,VCP,MDH1,MSN,GDI2,PDCE2,IMMT,PDHA1,SEPT7,SOD1,CCT2
GO:CC	cytoplasmic part	GO:0044444	0.00304097	9760	165	142	18842	GIT1,PLCH1,PRDX5,NCKIPSD,KIF5C,ARCN1,FOXRED1,MVP,SLC30A5,CTSA,TPST2,ATAT1,OSTF1,GLS,DPYSL3,FASTKD2,PARP4,SYNE2,PTCD1,KIF21A,CPNE3,ELP2,KRT19,DUSP23,GAN,PNPO,VAMP2,DPM1,EEF1B2,PLD3,HADH,PNPT1,RBBP6,CRMP1,BNIP3L,CTTN,ARIH1,SRGAP2,VPS28,TOP2B,TRIM11,MRPL21,SNX18,FARSB,ISYNA1,DYNLT3,GOLGA1,GSTZ1,DARS,FN3K,SLC25A24,PGLS,GSR,RPL28,GRSF1,CMIP,SCAMP1,NAPRT,EXOC7,PABPC4,MVB12B,RDH11,NIT2,VPS26B,NUDT3,AP1G…
GO:CC	phenylalanine-tRNA ligase complex	GO:0009328	0.00316	2	165	1	18842	FARSB
GO:CC	cell body	GO:0044297	0.00819	802	165	14	18842	CDK5,CRMP1,DPYSL3,RPL28,HSPA1B,SEPT7,SOD1,CCT6A,CCT2,ILK,CAPN2,CADM1,KIF5C,SNX18
GO:CC	extrinsic component of Golgi membrane	GO:0090498	0.00819	10	165	3	18842	GOLGA1,SCAMP1,AP1G2
GO:CC	cytoskeleton	GO:0005856	0.0167	2136	165	29	18842	CAPN2,CDK5,CRMP1,DPYSL3,DYNLT3,ENAH,EPB41L3,KIF21A,RBBP6,STRBP,PPP2CB,ABCB1,ILK,CAPN2,MSN,KIF5C,MVP,ATAT1,SYNE2,GAN,CTTN,FRMD4A,OPA1,PHIP,TPPP3,PTPN1,SEPT7,SOD1,PPP2CB
GO:CC	perinuclear region of cytoplasm	GO:0048471	0.0208	655	165	14	18842	CAPN2,GOLGA1,PRDX5,VCP,WWC1,MSN,HSPA1A,MVP,VAMP2,HSPA1B,CYB5R4,SNF8,TPPP3,STX7
GO:CC	intracellular non-membrane-bounded organelle	GO:0043232	0.023	4208	165	33	18842	CAPN2,CDK5,CMPK1,CRMP1,DPYSL3,DYNLT3,ENAH,EPB41L3,KIF21A,PPM1E,RBBP6,STRBP,THYN1,VCP,SCP2,CFDP1,SEPT7,PPP2CB,PTPN1,CDK5,ABCB1,ILK,CTTN,WWC1,AIMP1,SOD1,SGTA,RPL11,HEXIM1,RPS25,HSPA1A,FAM98B,HSPA4
GO:CC	growth cone	GO:0030426	0.023	208	165	7	18842	CDK5,DPYSL3,CRMP1,KIF5C,CTTN,SNX18,EXOC7
GO:CC	microtubule	GO:0005874	0.0264	423	165	16	18842	DYNLT3,KIF21A,PARP4,SYNE2,CRMP1,EXOC7,OPA1,TPPP3,STRBP,CDK5,SEPT7,PPP2CB,CCT6A,CCT2,KIF5C,ATAT1
GO:CC	cytoskeletal part	GO:0044430	0.0347	1332	165	12	18842	CAPN2,CRMP1,DPYSL3,DYNLT3,ENAH,KIF21A,RBBP6,EPB41L3,CDK5,MSN,SYNE2,EPB41L3
GO:CC	neuron projection	GO:0043005	0.0432	1528	165	17	18842	CAPN2,CDK5,CRMP1,DPYSL3,EPB41L3,CADM1,GIT1,NCKIPSD,KIF5C,VAMP2,CTTN,SRGAP2,EPB41L3,HNRNPA3,SEPT7,SOD1,ILK
GO:CC	microtubule cytoskeleton	GO:0015630	0.0482	1174	165	14	18842	CRMP1,DYNLT3,KIF21A,RBBP6,OPA1,STRBP1,SEPT7,CRMP1,ATAT1,PARP4,DYNLT3,HSPA1B,VCP,HSPA1A
GO:CC	cytoplasm	GO:0005737	0.621903	11620	165	151	18842	GIT1,PLCH1,PRDX5,NCKIPSD,KIF5C,ARCN1,FOXRED1,MVP,RWDD1,SLC30A5,CTSA,TPST2,ATAT1,OSTF1,GLS,DPYSL3,FASTKD2,PARP4,SYNE2,PTCD1,KIF21A,CPNE3,ELP2,KRT19,DUSP23,GAN,PNPO,VAMP2,DPM1,EEF1B2,PLD3,HADH,PNPT1,RBBP6,CRMP1,BNIP3L,CTTN,FRMD4A,ARIH1,SRGAP2,VPS28,TOP2B,TRIM11,MRPL21,SAFB2,SNX18,FARSB,ISYNA1,DYNLT3,GOLGA1,GSTZ1,DARS,FN3K,SLC25A24,PGLS,GSR,RPL28,GRSF1,CMIP,SCAMP1,NAPRT,EXOC7,PABPC4,OSCP1,MVB12B,RDH…
GO:CC	cytosol	GO:0005829	1.46173	5086	165	99	18842	GIT1,PLCH1,PRDX5,NCKIPSD,ARCN1,MVP,ATAT1,GLS,DPYSL3,PARP4,KIF21A,CPNE3,ELP2,KRT19,DUSP23,GAN,PNPO,VAMP2,EEF1B2,PNPT1,RBBP6,CRMP1,BNIP3L,CTTN,ARIH1,SRGAP2,VPS28,TOP2B,TRIM11,FARSB,ISYNA1,GOLGA1,GSTZ1,DARS,FN3K,PGLS,GSR,RPL28,CMIP,NAPRT,EXOC7,PABPC4,MVB12B,NIT2,VPS26B,NUDT3,HSPA1B,CSK,VARS,EPB41L3,TES,PFKP,PCBP4,PPM1E,AKR1C2,GPD1L,NEDD4L,SNF8,WARS,RPS12,CTPS2,SCP2,DTYMK,RPS19,DDX42,EXOSC1,CBR1,PTPN…
GO:CC	intracellular part	GO:0044424	2.02927e+06	14552	165	160	18842	MACROD1,GIT1,PLCH1,PRDX5,NCKIPSD,KIF5C,ARCN1,FOXRED1,MVP,RWDD1,SLC30A5,CTSA,TPST2,ATAT1,OSTF1,GLS,DPYSL3,FASTKD2,PARP4,SYNE2,PTCD1,KIF21A,CPNE3,ELP2,KRT19,DUSP23,GAN,PNPO,VAMP2,DPM1,EEF1B2,PLD3,HADH,PNPT1,RBBP6,CRMP1,BNIP3L,CTTN,FRMD4A,ARIH1,SRGAP2,VPS28,TOP2B,TRIM11,MRPL21,SAFB2,SNX18,FARSB,ISYNA1,THYN1,DYNLT3,GOLGA1,GSTZ1,DARS,FN3K,SLC25A24,PGLS,GSR,RPL28,GRSF1,CMIP,SCAMP1,NAPRT,EXOC7,PABPC4,OS…
GO:CC	membrane-bounded vesicle	GO:0031988	2.0895e+07	2166	165	48	18842	PRDX5,MVP,CTSA,PARP4,SYNE2,CPNE3,KRT19,PLD3,VPS28,SAFB2,SNX18,DARS,PGLS,GSR,RPL28,NAPRT,MVB12B,NIT2,CD47,HSPA1B,CSK,PFKP,GPD1L,NEDD4L,SNF8,WARS,RPS19,HDHD2,STX7,CBR1,CMPK1,SEPT7,VCP,SOD1,RPL11,ABCB1,CCT6A,CCT2,MDH1,CAPN2,MSN,RPS25,HSPA1A,IDH2,HSPA4,RPS5,GDI2,HGS
GO:CC	extracellular exosome	GO:0070062	1.45567e+09	2143	165	48	18842	PRDX5,MVP,CTSA,PARP4,SYNE2,CPNE3,KRT19,PLD3,VPS28,SAFB2,SNX18,DARS,PGLS,GSR,RPL28,NAPRT,MVB12B,NIT2,CD47,HSPA1B,CSK,PFKP,GPD1L,NEDD4L,SNF8,WARS,RPS19,HDHD2,STX7,CBR1,CMPK1,SEPT7,VCP,SOD1,RPL11,ABCB1,CCT6A,CCT2,MDH1,CAPN2,MSN,RPS25,HSPA1A,IDH2,HSPA4,RPS5,GDI2,HGS
GO:CC	extracellular region part	GO:0044421	2.2586e+09	2171	165	48	18842	PRDX5,MVP,CTSA,PARP4,SYNE2,CPNE3,KRT19,PLD3,VPS28,SAFB2,SNX18,DARS,PGLS,GSR,RPL28,NAPRT,MVB12B,NIT2,CD47,HSPA1B,CSK,PFKP,GPD1L,NEDD4L,SNF8,WARS,RPS19,HDHD2,STX7,CBR1,CMPK1,SEPT7,VCP,SOD1,RPL11,ABCB1,CCT6A,CCT2,MDH1,CAPN2,MSN,RPS25,HSPA1A,IDH2,HSPA4,RPS5,GDI2,HGS
Kyoto Encyclopedia of Genes and Genomes (KEGG)
	pathway description	#pathway ID	adjusted_p_value	term_size	query_size	intersection_size	effective_domain_size	intersections
KEGG	Carbon metabolism	KEGG:01200	0.00565004	117	93	8	7772	PGLS,PFKP,PDHA1,HADHA,MUT,ECHS1,MDH1,IDH2
KEGG	Aminoacyl-tRNA biosynthesis	KEGG:00970	0.0128411	44	93	5	7772	FARSB,DARS,VARS,WARS,IARS2
KEGG	Fatty acid metabolism	KEGG:01212	0.0438079	57	93	5	7772	HADH,HADHA,SCP2,HSD17B4,ECHS1
KEGG	Endocytosis	KEGG:04144	0.0476399	243	93	10	7772	GIT1,KIF5C,VPS28,MVB12B,VPS26B,HSPA1B,NEDD4L,SNF8,HSPA1A,HGS

## Sheet: Upregulated
Biological process
	pathway description	#pathway ID	adjusted_p_value	term_size	query_size	intersection_size	effective_domain_size	intersections
GO:BP	tricarboxylic acid cycle	GO:0006099	0.000704796	36	157	6	17847	ACO2,OGDH,PDHB,SDHB,ME2,SDHA
GO:BP	oxidation-reduction process	GO:0055114	0.00105665	1026	157	25	17847	ACO2,BLOC1S1,POR,VAT1L,PYGB,PTGR1,ALDH2,ALDH4A1,TALDO1,OGDH,ECH1,DHCR24,PRDX3,SCD,PDHB,HSD17B10,SIRT3,CTBP2,KDM1B,SDHB,BLVRA,CYB5R1,ME2,SDHA,PGM2L1
GO:BP	aerobic respiration	GO:0009060	0.00262969	90	157	7	17847	SDHB,SDHA,PDHB,ACO2,ME2,SIRT3,BLOC1S1
GO:BP	regulation of sulfur metabolic process	GO:0042762	0.00316876	5	157	3	17847	COMT,PDHB,PDP1
GO:BP	cellular catabolic process	GO:0044248	0.00405874	2287	157	27	17847	EXOC4,PRDX5,ARIH1,PRDX3,RPL28,HSD17B10,POLR2D,SNF8,GABARAPL2,BNIP3L,PNPT1,HGS,SGTA,HSPA1B,EXOSC1,LSM2,CTTN,HADHA,FAF2,HNRNPR,RPS25,PYGB,TMEM41B,PSMD6,ECHS1,CTSA,POR
GO:BP	Fatty Acid Biosynthesis	GO:0006635	0.0125897	22	157	6	17847	ACLY,ACSL3,SCD,ACOT7,ECH1
GO:BP	small molecule metabolic process	GO:0044281	0.015284	1991	157	36	17847	COMT,CYB5R1,GLB1,LDLR,ME2,NUP188,PDHB,PDP1,PYGB,SDHA,ALDH2,ALDH4A1,TALDO1,CAMK1D,HPRT1,OGDH,ECH1,PAPSS1,DHCR24,SCD,SEC63,MAN2B1,SIRT3,ACOT7,MANBA,POLR2D,GLB1,SDHB,MSI2,GCA,CYB5R1,CHL1,PEBP1,CIRBP,ACSL3,PGM2L1
GO:BP	single-organism metabolic process	GO:0044710	0.015284	1991	157	43	17847	CYB5R1,GOLT1B,LDLR,MAN2B1,ME2,NUP188,PDHB,PDP1,PRDX,PYGB,SDHA,VAT1L,ECH1,PAPSS1,DHCR24,SCD,SEC63,MAN2B1,SIRT3,ACOT7,MANBA,POLR2D,GLB1,SDHB,MSI2,GCA,CYB5R1,CHL1,PEBP1,CIRBP,ACSL3,PGM2L1,SF3B4,LIMA1,SUB1,EBP,ACLY,ALDH2,TALDO1,HPRT1,OGDH,ECH1,PREP
GO:BP	carboxylic acid metabolic process	GO:0019752	0.0158313	1075	157	15	17847	SDHB,SDHA,HSD17B10,PDP1,FARSA,PDHB,ACO2,ME2,ACLY,ACSL3,POR,ALDH4A1,SCD,PTGR1,CRABP1,COMT
GO:BP	carboxylic acid metabolic process	GO:0019752	0.0158313	1075	157	14	17847	ACO2,POR,PDP1,ACLY,PTGR1,FARSA,ALDH4A1,SCD,PDHB,CRABP1,HSD17B10,SDHB,ME2
GO:BP	mitochondrial RNA 5 -end processing	GO:0000964	0.0196	4	157	1	17847	PNPT1
GO:BP	single-organism catabolic process	GO:0044712	0.0197	2302	157	24	17847	GPSM1,GABARAPL2,LAMTOR5,HNRNPR,FAF2,POR,LSM2,ATP6V0A1,PYGB,CUL4B,RNASET2,ALDH2,ALDH4A1,AP2A2,HPRT1,OGDH,ECH1,TMEM41B,PRDX3,IGF2BP3,CRABP1,HSD17B10,EXOC4,EDC3,
GO:BP	oxoacid metabolic process	GO:0043436	0.0214238	1166	157	17	17847	SDHB,SDHA,HSD17B10,PDP1,FARSA,PDHB,ACO2,ME2,ACLY,ACSL3,POR,GLB1,ALDH4A1,SCD,PTGR1,CABP1,COMT
GO:BP	macromolecule localization	GO:0033036	0.0244142	2199	157	20	17847	AP1M1,CANX,GABARAPL2,ARL3,SEC62,FAF2,SARNP,ATP6V0A1,KPNA6,GOLT1B,ANXA5,SEC23B,VGF,CCT3,EXOC4,SIRT3,POLR2D,SCG2,HSPA1L,ACSL3
GO:BP	lipid metabolic process	GO:0006629	0.0291	1270	157	14	17847	GOLT1B,GLB1,CYB5R1,LDLR,COMT,EBP,ACLY,ECH1,DHCR24,SCD,ACOT7,LDLR,ACSL3,LIMA1
GO:BP	organic substance catabolic process	GO:1901575	0.0319346	408	157	20	17847	COMT,LDLR,PYGB,FAF2,POR,EBP,RNASET2,ALDH4A1,HPRT1,DHCR24,PRDX3,CRABP1,ACOT7,FBXO2,MANBA,GLB1,USP9X,DHCR24,POLR2D,LSM2
GO:BP	catabolic process	GO:0044248	0.0325322	2287	157	32	17847	GPSM1,GABARAPL2,LAMTOR5,HNRNPR,FAF2,POR,LSM2,ATP6V0A1,PYGB,CUL4B,RNASET2,ALDH2,ALDH4A1,AP2A2,HPRT1,OGDH,ECH1,TMEM41B,PRDX3,IGF2BP3,CRABP1,HSD17B10,EXOC4,EDC3,ACOT7,FBXO2,MANBA,POLR2D,GLB1,VIM,MTMR9,BLVRA
GO:BP	regulation of coenzyme metabolic process	GO:0051196	0.0328	7	157	1	17847	PDHB
GO:BP	regulation of acetyl-CoA biosynthetic process from pyruvate	GO:0006637	0.0376585	104	157	7	17847	PDP1,ACLY,OGDH,SCD,PDHB,ACOT7,ACSL3
GO:BP	organic substance transport	GO:0071702	0.0427552	2084	157	19	17847	AP1M1,CANX,GABARAPL2,ARL3,SEC62,FAF2,SARNP,ATP6V0A1,KPNA6,GOLT1B,ANXA5,SEC23B,VGF,EXOC4,SIRT3,POLR2D,SCG2,HSPA1L,ACSL3
GO:BP	protein transport	GO:0015031	0.0427552	2084	157	24	17847	EXOC4,ARL3,RPL28,KPNA6,AP3S1,POLR2D,SNF8,AP1M1,GABARAPL2,AP1G2,BNIP3L,HGS,SGTA,WDR33,CANX,SEC23B,SNX18,CTTN,SEC62,FAF2,VAMP2,FRMD4A,RPS25,ANXA5
Molecular function
	pathway description	#pathway ID	adjusted_p_value	term_size	query_size	intersection_size	effective_domain_size	intersections
GO:MF	cofactor binding	GO:0048037	0.0154036	513	148	10	18098	ACO2,POR,PYGB,ACLY,ALDH2,OGDH,DHCR24,SIRT3,ACOT7,CTBP2
GO:MF	succinate dehydrogenase (ubiquinone) activity	GO:0008177	0.0323	4	148	2	18098	SDHA,SDHB
GO:MF	catalytic activity	GO:0003824	0.0375	5743	148	29	18098	ACSL3,COMT,CYB5R1,GLB1,GOLT1B,MAN2B1,ME2,PDHB,PDP1,PRDX3,PYGB,SDHA,SDHB,VAT1L,ACLY,TALDO1,CAMK1D,ECH1,PREP,PAPSS1,SF3A1,VIL2,ABHD11,POLR2D,ME2,HNRNPR,SF3B4,FAF2,LSM2
GO:MF	pyruvate dehydrogenase (acetyl-transferring) activity	GO:0004739	0.0375	4	148	1	18098	PDHB
GO:MF	oxidoreductase activity	GO:0016491	0.0403856	765	148	18	18098	POR,VAT1L,PTGR1,ALDH2,ALDH4A1,OGDH,DHCR24,PRDX3,SCD,PDHB,HSD17B10,CTBP2,KDM1B,SDHB,BLVRA,CYB5R1,ME2,SDHA
Cellular component
	pathway description	#pathway ID	adjusted_p_value	term_size	query_size	intersection_size	effective_domain_size	intersections
GO:CC	membrane-bounded organelle	GO:0043227	1.78486e-05	12536	149	128	18842	GPSM1,DCTN1,AP1M1,CANX,TUFM,GABARAPL2,LAMTOR5,ACO2,HNRNPR,CKAP5,CYFIP2,HNRNPDL,ARL3,EEF1G,PSIP1,BLOC1S1,SEC62,SF3B4,FAF2,SERPINB9,POR,LSM2,PDP1,SUB1,SARNP,EBP,ATP6V0A1,PEA15,KPNA6,PYGB,ACLY,EMC7,NOP58,CUL4B,PTGR1,RNASET2,RER1,TMED5,SUPT4H1,ALDH2,PRPH,ALDH4A1,TALDO1,CAMK1D,TMEM120A,DESI1,LRRC59,SCRN1,AP2A2,GOLT1B,WDR44,HPRT1,OGDH,ECH1,TMEM41B,ANXA5,DHCR24,PRDX3,SEC23B,SV2A,NUP188,MRPS21,VGF,IGF2BP…
GO:CC	intracellular membrane-bounded organelle	GO:0043231	2.21696e-05	11036	149	118	18842	GPSM1,DCTN1,AP1M1,CANX,TUFM,GABARAPL2,LAMTOR5,ACO2,HNRNPR,CKAP5,CYFIP2,HNRNPDL,ARL3,EEF1G,PSIP1,BLOC1S1,SEC62,SF3B4,FAF2,SERPINB9,POR,LSM2,PDP1,SUB1,SARNP,EBP,ATP6V0A1,PEA15,KPNA6,PYGB,ACLY,EMC7,NOP58,CUL4B,RNASET2,RER1,TMED5,SUPT4H1,ALDH2,ALDH4A1,TALDO1,CAMK1D,TMEM120A,DESI1,LRRC59,SCRN1,AP2A2,GOLT1B,WDR44,OGDH,ECH1,TMEM41B,DHCR24,PRDX3,SEC23B,SV2A,NUP188,MRPS21,VGF,IGF2BP3,SF3A1,ORC5,GTPBP3,SEC…
GO:CC	organelle	GO:0043226	0.000145262	13667	149	133	18842	GPSM1,DCTN1,AP1M1,CANX,TUFM,GABARAPL2,LAMTOR5,ACO2,HNRNPR,CKAP5,CYFIP2,HNRNPDL,ARL3,EEF1G,PSIP1,BLOC1S1,SEC62,SF3B4,FAF2,SERPINB9,LIMA1,POR,LSM2,PDP1,SUB1,SARNP,EBP,ATP6V0A1,PEA15,KPNA6,PYGB,ACLY,EMC7,NOP58,CUL4B,PTGR1,RNASET2,RER1,TPM1,TMED5,SUPT4H1,ALDH2,PRPH,ALDH4A1,TALDO1,CAMK1D,TMEM120A,DESI1,LRRC59,SCRN1,AP2A2,GOLT1B,WDR44,HPRT1,OGDH,ECH1,TMEM41B,ANXA5,DHCR24,PRDX3,SEC23B,SV2A,NUP188,MRPS21…
GO:CC	intracellular organelle	GO:0043229	0.000169422	12818	161	137	18842	CCT3,TES,PRDX5,TPPP3,TRAPPC4,ARIH1,CRMP1,TPM1,SDHB,NIPSNAP3A,DESI1,SF3A1,PRDX3,CCT2,ARL3,RPL28,TALDO1,DCTN1,FNBP1,SEPT7,SDHA,ORC5,KPNA6,AP3S1,HSD17B10,POLR2D,IARS2,GTPBP3,PDP1,SNF8,AP1M1,GABARAPL2,SRGAP2,AP1G2,BNIP3L,FUBP1,DDX42,UQCRH,SERPINB9,NOP58,PNPT1,HGS,WDR44,SGTA,HSPA1B,MRPS21,U2SURP,MRPL21,PEA15,DMWD,EXOSC1,LSM2,WDR33,SUPT4H1,CANX,FASTKD2,PDHB,SEC23B,SNX18,ACO2,CTTN,EEF1G,HADHA,CKAP5,PHIP…
GO:CC	extracellular exosome	GO:0070062	0.00034759	2143	149	38	18842	AP1M1,CANX,TUFM,CYFIP2,ARL3,EEF1G,SERPINB9,SUB1,ATP6V0A1,PYGB,ACLY,CUL4B,PTGR1,RNASET2,ALDH2,PRPH,TALDO1,HPRT1,ECH1,ANXA5,CCT3,CPNE1,MAN2B1,ACOT7,GLB1,TTYH3,VIM,GCA,BLVRA,CYB5R1,CCT4,CCT8,RUSC2,CHL1,SLC20A2,PEBP1,COMT,DNM1
GO:CC	vesicle	GO:0031982	0.000424089	3891	149	56	18842	AP1M1,CANX,TUFM,GABARAPL2,LAMTOR5,CYFIP2,ARL3,EEF1G,FAF2,SERPINB9,SUB1,EBP,ATP6V0A1,PYGB,ACLY,CUL4B,PTGR1,RNASET2,TMED5,ALDH2,PRPH,TALDO1,AP2A2,WDR44,HPRT1,ECH1,ANXA5,PRDX3,SEC23B,SV2A,VGF,CCT3,CPNE1,MAN2B1,SUN2,ACOT7,SEC24C,MANBA,GLB1,TTYH3,VIM,GCA,SCG2,BLVRA,CYB5R1,TRAPPC4,CCT4,CCT8,RUSC2,LDLR,CHL1,SLC20A2,PEBP1,COMT,DNM1,FNBP1
GO:CC	membrane-bounded vesicle	GO:0031988	0.000451845	2166	149	38	18842	AP1M1,CANX,TUFM,CYFIP2,ARL3,EEF1G,SERPINB9,SUB1,ATP6V0A1,PYGB,ACLY,CUL4B,PTGR1,RNASET2,ALDH2,PRPH,TALDO1,HPRT1,ECH1,ANXA5,CCT3,CPNE1,MAN2B1,ACOT7,GLB1,TTYH3,VIM,GCA,BLVRA,CYB5R1,CCT4,CCT8,RUSC2,CHL1,SLC20A2,PEBP1,COMT,DNM1
GO:CC	extracellular region part	GO:0044421	0.000478073	2171	149	38	18842	AP1M1,CANX,TUFM,CYFIP2,ARL3,EEF1G,SERPINB9,SUB1,ATP6V0A1,PYGB,ACLY,CUL4B,PTGR1,RNASET2,ALDH2,PRPH,TALDO1,HPRT1,ECH1,ANXA5,CCT3,CPNE1,MAN2B1,ACOT7,GLB1,TTYH3,VIM,GCA,BLVRA,CYB5R1,CCT4,CCT8,RUSC2,CHL1,SLC20A2,PEBP1,COMT,DNM1
GO:CC	mitochondrial part	GO:0044429	0.00169425	475	149	15	18842	TUFM,ACO2,BLOC1S1,PDP1,ALDH2,ALDH4A1,LRRC59,OGDH,PRDX3,MRPS21,PDHB,HSD17B10,SIRT3,ME2,HSPA1L
GO:CC	mitochondrial matrix	GO:0005759	0.00169425	475	149	15	18842	TUFM,ACO2,BLOC1S1,PDP1,ALDH2,ALDH4A1,LRRC59,OGDH,PRDX3,MRPS21,PDHB,HSD17B10,SIRT3,ME2,HSPA1L
GO:CC	mitochondrion	GO:0005739	0.00187876	1621	161	25	18842	SDHB,NIPSNAP3A,PRDX3,SDHA,HSD17B10,GTPBP3,PDP1,MRPS21,PDHB,ACO2,ACSL3,LRRC59,POR,ALDH4A1,SIRT3,CYB5R1,HSPA1L,HSD17B10,SIRT3,ABHD11,TACO1,CYB5R1,ME2,MRPL45,PEBP1,COMT,HSPA1L,TUFM,GABARAPL2,BLOC1S1,ACLY,ALDH2,OGDH,ECH1,PREP
GO:CC	intracellular organelle part	GO:0044446	0.00542385	9699	149	102	18842	GPSM1,DCTN1,AP1M1,CANX,TUFM,GABARAPL2,LAMTOR5,ACO2,HNRNPR,CKAP5,HNRNPDL,ARL3,PSIP1,BLOC1S1,SEC62,SF3B4,FAF2,SERPINB9,LIMA1,POR,LSM2,PDP1,SUB1,SARNP,EBP,ATP6V0A1,PEA15,KPNA6,PYGB,ACLY,EMC7,NOP58,CUL4B,RNASET2,RER1,TPM1,TMED5,SUPT4H1,ALDH2,PRPH,ALDH4A1,TALDO1,TMEM120A,LRRC59,SCRN1,AP2A2,GOLT1B,WDR44,OGDH,ECH1,TMEM41B,DHCR24,PRDX3,SEC23B,SV2A,NUP188,MRPS21,VGF,SF3A1,ORC5,CCT3,SEC63,SCD,GTF2A1,CPNE1,…
GO:CC	mitochondrial respiratory chain complex II, succinate dehydrogenase complex (ubiquinone)	GO:0005749	0.00868	4	149	2	18842	SDHA,SDHB
GO:CC	coated vesicle membrane	GO:0030662	0.00868	74	149	4	18842	LDLR,SEC23B,ATP6V0A1,SV2A
GO:CC	respiratory chain complex II	GO:0045273	0.00868	4	149	2	18842	SDHA,SDHB
GO:CC	clathrin adaptor complex	GO:0030131	0.0153	26	149	2	18842	AP2A2,AP1M1
GO:CC	pyruvate dehydrogenase complex	GO:0045254	0.0214471	32	149	3	18842	SDHA,PDP1,PDHB
GO:CC	membrane-enclosed lumen	GO:0031974	0.0292	4221	149	66	18842	GPSM1,CANX,TUFM,ACO2,HNRNPR,CKAP5,HNRNPDL,PSIP1,BLOC1S1,SF3B4,FAF2,SERPINB9,LSM2,PDP1,SUB1,SARNP,ATP6V0A1,KPNA6,PYGB,ACLY,NOP58,CUL4B,RNASET2,SUPT4H1,ALDH2,ALDH4A1,TALDO1,LRRC59,OGDH,ECH1,PRDX3,MRPS21,VGF,SF3A1,ORC5,SCD,GTF2A1,CPNE1,PDHB,MAN2B1,HSD17B10,SUN2,U2SURP,SIRT3,BAZ1B,ACOT7,NOL4L,MANBA,KDM1B,POLR2D,GLB1,SDHB,WDR26,VIM,GCA,COG5,SCG2,CCT4,CCT8,POLR1B,ME2,JUND,SDHA,CIRBP,DNM1,HSPA1L
GO:CC	clathrin coat	GO:0030118	0.0397	45	149	3	18842	AP1M1,SMAP1,AP2A2
GO:CC	oxidoreductase complex	GO:1990204	0.0403856	765	149	3	18842	PDHB,SDHB,SDHA
GO:CC	vesicle coat	GO:0030120	0.0436	53	149	2	18842	SEC23B,SEC24C,
GO:CC	intracellular organelle lumen	GO:0070013	0.0478035	5664	149	66	18842	GPSM1,CANX,TUFM,ACO2,HNRNPR,CKAP5,HNRNPDL,PSIP1,BLOC1S1,SF3B4,FAF2,SERPINB9,LSM2,PDP1,SUB1,SARNP,ATP6V0A1,KPNA6,PYGB,ACLY,NOP58,CUL4B,RNASET2,SUPT4H1,ALDH2,ALDH4A1,TALDO1,LRRC59,OGDH,ECH1,PRDX3,MRPS21,VGF,SF3A1,ORC5,SCD,GTF2A1,CPNE1,PDHB,MAN2B1,HSD17B10,SUN2,U2SURP,SIRT3,BAZ1B,ACOT7,NOL4L,MANBA,KDM1B,POLR2D,GLB1,SDHB,WDR26,VIM,GCA,COG5,SCG2,CCT4,CCT8,POLR1B,ME2,JUND,SDHA,CIRBP,DNM1,HSPA1L
GO:CC	cytoplasmic part	GO:0044444	2216.42	9760	149	124	18842	GPSM1,DCTN1,AP1M1,CANX,TUFM,GABARAPL2,LAMTOR5,ACO2,HNRNPR,CKAP5,CYFIP2,HNRNPDL,ARL3,EEF1G,PSIP1,BLOC1S1,SEC62,FAF2,SERPINB9,LIMA1,POR,LSM2,PDP1,SARNP,EIF5,EBP,ATP6V0A1,PEA15,KPNA6,PYGB,ACLY,EMC7,NOP58,CUL4B,FARSA,RNASET2,RER1,TPM1,TMED5,ALDH2,RASA1,ALDH4A1,TALDO1,LRRC59,AP2A2,GOLT1B,WDR44,HPRT1,OGDH,ECH1,TMEM41B,PREP,PAPSS1,ANXA5,ATXN10,EIF5B,DHCR24,PRDX3,SEC23B,SV2A,MRPS21,VGF,IGF2BP3,ORC5,PPFIB…
GO:CC	cytoplasm	GO:0005737	9817.69	11620	149	133	18842	GPSM1,DCTN1,AP1M1,CANX,TUFM,GABARAPL2,LAMTOR5,ACO2,HNRNPR,CKAP5,CYFIP2,HNRNPDL,ARL3,EEF1G,PSIP1,BLOC1S1,SEC62,FAF2,SERPINB9,LIMA1,POR,LSM2,PDP1,SARNP,EIF5,EBP,ATP6V0A1,PEA15,KPNA6,PYGB,ACLY,SMAP1,EMC7,NOP58,CUL4B,PTGR1,FARSA,RNASET2,RER1,TPM1,TMED5,ALDH2,RASA1,ALDH4A1,TALDO1,CAMK1D,DESI1,LRRC59,SCRN1,AP2A2,GOLT1B,WDR44,HPRT1,OGDH,ECH1,TMEM41B,PREP,PAPSS1,ANXA5,ATXN10,EIF5B,DHCR24,PRDX3,SEC23B,SV2…
GO:CC	intracellular part	GO:0044424	824001	14552	149	145	18842	GPSM1,DCTN1,AP1M1,CANX,TUFM,GABARAPL2,LAMTOR5,ACO2,HNRNPR,CKAP5,CYFIP2,HNRNPDL,ARL3,EEF1G,PSIP1,BLOC1S1,SEC62,SF3B4,FAF2,SERPINB9,LIMA1,POR,LSM2,PDP1,SUB1,SARNP,EIF5,EBP,ATP6V0A1,PEA15,KPNA6,PYGB,ACLY,SMAP1,EMC7,NOP58,CUL4B,PTGR1,FARSA,RNASET2,RER1,TPM1,TMED5,SUPT4H1,ALDH2,RASA1,PRPH,ALDH4A1,TALDO1,CAMK1D,TMEM120A,DESI1,LRRC59,SCRN1,AP2A2,GOLT1B,WDR44,HPRT1,OGDH,ECH1,TMEM41B,PREP,PAPSS1,ANXA5,ATX…
Kyoto Encyclopedia of Genes and Genomes (KEGG)
	pathway description	#pathway ID	adjusted_p_value	term_size	query_size	intersection_size	effective_domain_size	intersections
KEGG	Citrate cycle (TCA cycle)	KEGG:00020	3.38474e-05	30	78	6	7772	ACO2,ACLY,OGDH,PDHB,SDHB,SDHA
KEGG	Carbon metabolism	KEGG:01200	0.0131312	117	78	7	7772	ACO2,TALDO1,OGDH,PDHB,SDHB,ME2,SDHA
Reactome
	pathway description	#pathway ID	adjusted_p_value	term_size	query_size	intersection_size	effective_domain_size	intersections
REAC	Pyruvate metabolism and Citric Acid (TCA) cycle	REAC:R-HSA-71406	0.000642057	54	113	7	10565	ACO2,PDP1,OGDH,PDHB,SDHB,ME2,SDHA
REAC	Citric acid cycle (TCA cycle)	REAC:R-HSA-71403	0.0012053	22	113	5	10565	ACO2,OGDH,SDHB,ME2,SDHA
REAC	Cargo trafficking to the periciliary membrane	REAC:R-HSA-5620920	0.00658948	51	113	6	10565	ARL3,CCT3,EXOC4,CCT4,CCT8,ASAP1
WikiPathways
	pathway description	#pathway ID	adjusted_p_value	term_size	query_size	intersection_size	effective_domain_size	intersections
WP	TCA Cycle (aka Krebs or citric acid cycle)	WP:WP78	0.00257049	18	65	4	6507	ACO2,OGDH,SDHB,SDHA
WP	Metabolic reprogramming in colon cancer	WP:WP4290	0.00559989	42	65	5	6507	ACO2,ACLY,TALDO1,PDHB,SDHB
WP	Fatty Acid Biosynthesis	WP:WP357	0.00596297	22	65	4	6507	ACLY,ECH1,SCD,ACSL3
WP	TCA Cycle and Deficiency of Pyruvate Dehydrogenase complex (PDHc)	WP:WP2453	0.0499565	16	65	3	6507	ACLY,OGDH,SDHA
