# Supplementary material for: Proteomics analysis of FUS mutant human motoneurons reveals altered regulation of cytoskeleton and other ALS-linked proteins via 3′UTR binding
Source: Sci Rep. 2020 Jul 16;10:11827. doi: 10.1038/s41598-020-68794-6 (PMC7366621; doi:10.1038/s41598-020-68794-6)
Supplement: Supplementary file 4 — Supplementary Information 4. [file 41598_2020_68794_MOESM4_ESM.xlsx]

## Sheet: GO_upregulated
source	term_name	term_id	adjusted_p_value	negative_log10_of_adjusted_p_value	term_size	query_size	intersection_size	effective_domain_size	DCTN1	AP1M1	CANX	GABARAPL2	LAMTOR5	ACO2	HNRNPR	CKAP5	CYFIP2	HNRNPDL	ARL3	PSIP1	SEC62	FAF2	SERPINB9	LIMA1	POR	LSM2	PDP1	SUB1	SARNP	EIF5	VAT1L	ATP6V0A1	PEA15	KPNA6	PYGB	ACLY	SMAP1	EMC7	CUL4B	PTGR1	RER1	TPM1	TMED5	SUPT4H1	PPM1E	CAMK1D	TMEM120A	LRRC59	SCRN1
WP	Sterol Regulatory Element-Binding Proteins (SREBP) signalling	WP:WP1982	0.00941527	2.02617	73	43	5	6564																												WP
WP	Fatty Acid Biosynthesis	WP:WP357	0.0339262	1.46946	22	43	3	6564																												WP
WP	Ciliary landscape	WP:WP4352	0.0431699	1.36482	218	43	7	6564
TF	Factor: E2F; motif: GGCGSG; match class: 1	TF:M00803_1	0.0001247	3.90413	10270	107	82	19922	TF		TF		TF	TF	TF	TF	TF	TF	TF	TF	TF	TF	TF	TF	TF	TF	TF			TF	TF	TF			TF	TF	TF			TF	TF	TF	TF		TF	TF	TF
TF	Factor: ZF5; motif: NRNGNGCGCGCWN; match class: 1	TF:M00333_1	0.000456414	3.34064	12490	107	91	19922	TF	TF	TF		TF	TF	TF	TF	TF	TF	TF	TF	TF	TF	TF	TF	TF	TF	TF	TF	TF	TF	TF		TF	TF	TF	TF	TF	TF	TF	TF	TF	TF	TF	TF	TF	TF	TF
TF	Factor: Egr-1; motif: GCGCATGCG; match class: 1	TF:M04869_1	0.00107752	2.96758	10265	107	80	19922	TF	TF	TF		TF	TF	TF	TF	TF	TF		TF		TF		TF		TF	TF	TF		TF		TF	TF		TF		TF	TF	TF	TF	TF	TF	TF	TF	TF	TF
TF	Factor: ZF5; motif: GSGCGCGR; match class: 1	TF:M00716_1	0.00137891	2.86046	14186	107	97	19922	TF	TF	TF	TF		TF	TF	TF	TF	TF	TF	TF	TF	TF	TF	TF	TF		TF	TF	TF	TF	TF	TF	TF	TF	TF	TF	TF	TF	TF	TF	TF	TF	TF	TF	TF	TF	TF	TF
TF	Factor: CHD2; motif: TCTCGCGAG; match class: 1	TF:M04710_1	0.00390561	2.40831	11571	107	85	19922		TF	TF	TF	TF	TF	TF	TF		TF	TF	TF	TF	TF	TF	TF	TF	TF		TF		TF	TF			TF	TF		TF	TF	TF		TF		TF	TF	TF	TF		TF	TF
TF	Factor: E2F-1:DP-1; motif: TTTCSCGC; match class: 1	TF:M00736_1	0.00805613	2.09387	4642	107	46	19922			TF	TF		TF	TF		TF				TF	TF	TF			TF	TF								TF		TF		TF	TF	TF		TF		TF	TF		TF
TF	Factor: E2F-4; motif: NTTTCSCGCC; match class: 1	TF:M07380_1	0.00985063	2.00654	8025	107	66	19922		TF	TF	TF		TF	TF		TF	TF	TF				TF	TF		TF	TF	TF	TF	TF	TF		TF	TF	TF		TF		TF	TF	TF		TF	TF	TF	TF	TF	TF
TF	Factor: E2F-3; motif: GGCGGGN; match class: 1	TF:M02089_1	0.0109589	1.96023	9353	107	73	19922	TF	TF		TF		TF	TF	TF	TF	TF	TF	TF	TF	TF		TF	TF	TF	TF	TF		TF		TF	TF		TF	TF					TF		TF	TF		TF	TF
TF	Factor: E2F-3:HES-7; motif: NNNSGCGCSNNNNNCRCGYGNN; match class: 1	TF:M08526_1	0.0109594	1.96021	15129	107	99	19922	TF	TF	TF	TF	TF	TF	TF	TF	TF	TF	TF	TF	TF	TF	TF	TF	TF	TF	TF	TF	TF	TF	TF	TF	TF	TF	TF	TF	TF		TF	TF	TF	TF	TF	TF	TF	TF	TF	TF
TF	Factor: Kaiso; motif: TCTCGCGAG; match class: 1	TF:M04691_1	0.0133068	1.87593	10578	107	79	19922		TF		TF	TF	TF	TF	TF		TF	TF	TF	TF	TF	TF	TF	TF	TF		TF		TF	TF	TF		TF			TF	TF	TF		TF	TF	TF	TF	TF	TF		TF	TF
TF	Factor: MAZ; motif: GGGMGGGGSSGGGGGGGGGGGG; match class: 1	TF:M09636_1	0.0179506	1.74592	14194	107	95	19922	TF	TF	TF	TF		TF	TF	TF	TF	TF	TF	TF	TF	TF	TF	TF	TF	TF	TF	TF	TF	TF	TF	TF	TF		TF	TF	TF		TF	TF	TF	TF	TF	TF	TF	TF	TF	TF
TF	Factor: E2F-4; motif: NNTTCCCGCCNN; match class: 1	TF:M04823_1	0.0290644	1.53664	7888	107	64	19922		TF	TF	TF			TF		TF	TF	TF	TF			TF	TF		TF	TF	TF	TF	TF	TF		TF		TF		TF		TF	TF	TF	TF	TF	TF	TF	TF		TF
TF	Factor: Sp1; motif: NGGGGCGGGGN; match class: 1	TF:M07395_1	0.0305609	1.51483	6332	107	55	19922	TF	TF	TF	TF		TF	TF			TF		TF				TF		TF	TF					TF	TF		TF	TF			TF	TF	TF		TF			TF	TF
TF	Factor: Egr-1; motif: NGCGTGCGY; match class: 1	TF:M04950_1	0.038058	1.41955	5548	107	50	19922			TF							TF	TF	TF			TF	TF			TF	TF			TF	TF			TF	TF			TF	TF		TF			TF	TF
TF	Factor: E2F-1; motif: NNNSSCGCSAANN; match class: 1	TF:M07250_1	0.0384599	1.41499	5550	107	50	19922			TF		TF	TF	TF			TF	TF	TF			TF				TF	TF		TF					TF				TF		TF	TF					TF	TF
TF	Factor: E2F-1:HES-7; motif: GGCRCGTGSYNNWNGGCGCSM; match class: 1	TF:M08525_1	0.0469451	1.32841	15428	107	99	19922	TF	TF	TF	TF		TF	TF	TF	TF	TF	TF	TF	TF	TF	TF	TF	TF	TF	TF	TF	TF	TF	TF	TF	TF	TF	TF	TF	TF	TF	TF	TF	TF	TF	TF	TF	TF	TF	TF	TF
REAC	Cargo trafficking to the periciliary membrane	REAC:R-HSA-5620920	0.000684605	3.16456	51	79	6	10658											REAC
REAC	Folding of actin by CCT/TriC	REAC:R-HSA-390450	0.0164167	1.78471	10	79	3	10658
REAC	Pyruvate metabolism and Citric Acid (TCA) cycle	REAC:R-HSA-71406	0.0185715	1.73115	55	79	5	10658						REAC													REAC
REAC	Cilium Assembly	REAC:R-HSA-5617833	0.0418046	1.37878	201	79	8	10658	REAC							REAC			REAC
MIRNA	hsa-miR-30a-5p	MIRNA:hsa-miR-30a-5p	0.025301	1.59686	730	103	16	14833				MIRNA									MIRNA	MIRNA												MIRNA									MIRNA
KEGG	Citrate cycle (TCA cycle)	KEGG:00020	0.00279892	2.55301	30	50	4	7745						KEGG																						KEGG
KEGG	Protein export	KEGG:03060	0.0307835	1.51168	23	50	3	7745													KEGG
GO:MF	RNA binding	GO:0003723	0.0330767	1.48048	1871	104	25	17612			HDA				HDA,IBA,NAS,IEA			HDA,IBA,IEA		HDA						HDA,IBA,NAS,IEA		HDA	HDA,IEA	HDA,TAS,NAS,IEA														IBA				HDA
GO:MF	protein binding	GO:0005515	0.0341642	1.46643	11722	104	87	17612	IDA,IPI,IMP,NAS	IPI	IPI,IEA	IPI,ISS,NAS	IDA,IPI		IPI	IPI,HDA,IBA	IPI	IPI	IDA,IPI,IEA	IPI		IDA,IPI	IPI	IDA,IPI,HDA,IEA	IPI,IEA	IPI	IPI	IPI,IMP	IPI	IPI,HDA,IEA	IPI	IPI,IBA	IPI	IPI	IPI	IPI	IEA		IPI,IBA,IEA		IEA	IPI,ISS,IBA,TAS,IEA	IPI	IPI,IBA	IPI	IBA,IEA		HDA	IPI
GO:CC	cytoplasmic part	GO:0044444	1.6105e-08	7.79304	9658	106	87	18709	IDA,TAS,IEA	TAS,IEA	IDA,TAS,NAS,IEA	IDA,ISS,IBA,TAS,IEA	IDA,TAS,IEA	HDA,IBA,TAS,IEA	IEA	IDA,TAS	IDA,TAS,IEA	TAS	IDA,IEA	TAS	ISS,TAS,IEA	IDA,TAS,IEA	IDA	IDA	IBA,TAS,IEA	IBA,TAS	IBA,TAS,IEA		IDA	IDA,TAS,NAS		IDA,IBA,TAS,IEA	IDA,TAS	IBA	TAS	IDA,IBA,TAS		IDA,IBA	IDA,IEA		IDA,IBA,IEA	IDA,TAS,IEA	IDA,IBA,IEA		IEA			IDA,IEA
GO:CC	cytoplasm	GO:0005737	1.01264e-07	6.99455	11492	106	94	18709	IDA,TAS,IEA	TAS,IEA	IDA,TAS,NAS,IEA	IDA,ISS,IBA,TAS,IEA	IDA,TAS,IEA	HDA,IBA,TAS,IEA	IEA	IDA,TAS,IEA	IDA,TAS,IEA	TAS,IEA	IDA,IEA	TAS	ISS,TAS,IEA	IDA,TAS,IEA	IDA,IBA,IEA	IDA,IEA	IBA,TAS,IEA	IBA,TAS	IBA,TAS,IEA		IDA	IDA,TAS,NAS		IDA,IBA,TAS,IEA	IDA,TAS,IEA	IBA,IEA	IDA,IBA,TAS	IDA,IBA,TAS,IEA	IEA	IDA,IBA	IDA,IEA	IEA	IDA,IBA,IEA	IDA,TAS,IEA	IDA,IBA,IEA		IEA	IDA,IBA,IEA		IDA,IBA,IEA	IEA
GO:CC	intracellular part	GO:0044424	1.68033e-06	5.77461	14429	106	103	18709	IDA,IMP,TAS,IEA	TAS,IEA	IDA,TAS,NAS,IEA	IDA,ISS,IBA,TAS,IEA	IDA,TAS,IEA	HDA,IBA,TAS,IEA	IDA,IBA,TAS,NAS,IEA	IDA,ISS,IBA,TAS,IEA	IDA,TAS,IEA	IDA,IBA,TAS,IEA	IDA,IBA,IEA	IDA,ISS,TAS,IEA	ISS,TAS,IEA	IDA,TAS,IEA	IDA,IBA,IEA	IDA,IEA	IDA,IBA,TAS,IEA	IDA,IBA,TAS,IEA	IBA,TAS,IEA	IDA,IBA,IEA	IDA,TAS,NAS,IEA	IDA,TAS,NAS		IDA,IBA,TAS,IEA	IDA,TAS,NAS,IEA	IBA,IEA	IDA,IBA,TAS	IDA,IBA,TAS,IEA	IEA	IDA,IBA	IDA,IBA,TAS,IEA	IEA	IDA,IBA,IEA	IDA,IBA,TAS,IEA	IDA,IBA,IEA	IDA,IBA,TAS,IEA	IDA,IBA,IEA	IDA,IBA,IEA	IEA	IDA,IBA,IEA	IDA,IEA
GO:CC	intracellular	GO:0005622	1.9889e-06	5.70139	14455	106	103	18709	IDA,IMP,TAS,IEA	TAS,IEA	IDA,TAS,NAS,IEA	IDA,ISS,IBA,TAS,IEA	IDA,TAS,IEA	HDA,IBA,TAS,IEA	IDA,IBA,TAS,NAS,IEA	IDA,ISS,IBA,TAS,IEA	IDA,TAS,IEA	IDA,IBA,TAS,IEA	IDA,IBA,IEA	IDA,ISS,TAS,IEA	ISS,TAS,IEA	IDA,TAS,IEA	IDA,IBA,IEA	IDA,IEA	IDA,IBA,TAS,IEA	IDA,IBA,TAS,IEA	IBA,TAS,IEA	IDA,IBA,IEA	IDA,TAS,NAS,IEA	IDA,TAS,NAS		IDA,IBA,TAS,IEA	IDA,TAS,NAS,IEA	IBA,IEA	IDA,IBA,TAS	IDA,IBA,TAS,IEA	IEA	IDA,IBA	IDA,IBA,TAS,IEA	IEA	IDA,IBA,IEA	IDA,IBA,TAS,IEA	IDA,IBA,IEA	IDA,IBA,TAS,IEA	IDA,IBA,IEA	IDA,IBA,IEA	IEA	IDA,IBA,IEA	IDA,IEA
GO:CC	cytosol	GO:0005829	5.11984e-06	5.29074	5073	106	56	18709	IDA,TAS	TAS		ISS,IBA,TAS	IDA	IBA		TAS	TAS	TAS		TAS	TAS		IDA	IDA	IBA	TAS				IDA,TAS,NAS		IDA	IDA,TAS	IBA		IDA,IBA,TAS			IDA,IEA			IDA,TAS
GO:CC	primary lysosome	GO:0005766	0.000787578	3.10371	154	106	8	18709														TAS													TAS	TAS
GO:CC	azurophil granule	GO:0042582	0.000787578	3.10371	154	106	8	18709														TAS													TAS	TAS
GO:CC	zona pellucida receptor complex	GO:0002199	0.00178998	2.74715	7	106	3	18709
GO:CC	intracellular organelle part	GO:0044446	0.00183963	2.73527	9242	106	75	18709	IDA,IMP,IEA	TAS,IEA	IDA,TAS,IEA	IDA,ISS,IBA,TAS,IEA	IDA,TAS,IEA	TAS	IDA,TAS,NAS,IEA	IDA,IBA,IEA		IDA,IBA	IDA,IEA	IDA,ISS,TAS	TAS,IEA	IDA,TAS	IDA	IDA	TAS,IEA	IDA,IBA,TAS,IEA	TAS,IEA	IDA	IDA,TAS,IEA			IDA,IBA,TAS,IEA	NAS	IBA	TAS	IDA,TAS		IDA,IBA	IDA,TAS		IDA,IBA,IEA	IDA,IBA,TAS	IDA,IEA	IDA,IBA,TAS	IDA		IEA	IDA,IEA	IDA
GO:CC	cell part	GO:0044464	0.00336268	2.47331	16810	106	106	18709	IDA,IMP,TAS,IEA	TAS,IEA	IDA,TAS,NAS,IEA	IDA,ISS,IBA,TAS,IEA	IDA,TAS,IEA	HDA,IBA,TAS,IEA	IDA,IBA,TAS,NAS,IEA	IDA,ISS,IBA,TAS,IEA	IDA,IBA,TAS,IEA	IDA,IBA,TAS,IEA	IDA,IBA,TAS,IEA	IDA,ISS,TAS,IEA	ISS,TAS,IEA	IDA,TAS,IEA	IDA,IBA,IEA	IDA,ISS,IEA	IDA,IBA,TAS,IEA	IDA,IBA,TAS,IEA	IBA,TAS,IEA	IDA,IBA,IEA	IDA,TAS,NAS,IEA	IDA,TAS,NAS		IDA,IBA,TAS,IEA	IDA,TAS,NAS,IEA	IBA,IEA	IDA,IBA,TAS	IDA,IBA,TAS,IEA	IEA	IDA,IBA	IDA,IBA,TAS,IEA	IEA	IDA,IBA,IEA	IDA,IMP,IBA,TAS,IEA	IDA,IBA,IEA	IDA,IBA,TAS,IEA	IDA,IBA,IEA	IDA,IBA,IEA	IEA	IDA,IBA,IEA	IDA,IEA
GO:CC	azurophil granule lumen	GO:0035578	0.00380626	2.4195	91	106	6	18709														TAS													TAS	TAS
GO:CC	vacuolar part	GO:0044437	0.00433128	2.36338	553	106	13	18709		TAS		IDA,IBA,TAS	TAS									TAS										IBA,TAS,IEA			TAS	TAS
GO:CC	cell	GO:0005623	0.00526407	2.27868	16881	106	106	18709	IDA,IMP,TAS,IEA	TAS,IEA	IDA,TAS,NAS,IEA	IDA,ISS,IBA,TAS,IEA	IDA,TAS,IEA	HDA,IBA,TAS,IEA	IDA,IBA,TAS,NAS,IEA	IDA,ISS,IBA,TAS,IEA	IDA,IBA,TAS,IEA	IDA,IBA,TAS,IEA	IDA,IBA,TAS,IEA	IDA,ISS,TAS,IEA	ISS,TAS,IEA	IDA,TAS,IEA	IDA,IBA,IEA	IDA,ISS,IEA	IDA,IBA,TAS,IEA	IDA,IBA,TAS,IEA	IBA,TAS,IEA	IDA,IBA,IEA	IDA,TAS,NAS,IEA	IDA,TAS,NAS		IDA,IBA,TAS,IEA	IDA,TAS,NAS,IEA	IBA,IEA	IDA,IBA,TAS	IDA,IBA,TAS,IEA	IEA	IDA,IBA	IDA,IBA,TAS,IEA	IEA	IDA,IBA,IEA	IDA,IMP,IBA,TAS,IEA	IDA,IBA,IEA	IDA,IBA,TAS,IEA	IDA,IBA,IEA	IDA,IBA,IEA	IEA	IDA,IBA,IEA	IDA,IEA
GO:CC	organelle part	GO:0044422	0.00590025	2.22913	9482	106	75	18709	IDA,IMP,IEA	TAS,IEA	IDA,TAS,IEA	IDA,ISS,IBA,TAS,IEA	IDA,TAS,IEA	TAS	IDA,TAS,NAS,IEA	IDA,IBA,IEA		IDA,IBA	IDA,IEA	IDA,ISS,TAS	TAS,IEA	IDA,TAS	IDA	IDA	TAS,IEA	IDA,IBA,TAS,IEA	TAS,IEA	IDA	IDA,TAS,IEA			IDA,IBA,TAS,IEA	NAS	IBA	TAS	IDA,TAS		IDA,IBA	IDA,TAS		IDA,IBA,IEA	IDA,IBA,TAS	IDA,IEA	IDA,IBA,TAS	IDA		IEA	IDA,IEA	IDA
GO:CC	chaperonin-containing T-complex	GO:0005832	0.00606146	2.21742	10	106	3	18709
GO:CC	intracellular membrane-bounded organelle	GO:0043231	0.00901984	2.0448	10924	106	82	18709	IDA,IEA	TAS,IEA	IDA,TAS,NAS,IEA	IDA,ISS,IBA,TAS,IEA	IDA,TAS,IEA	HDA,IBA,TAS,IEA	IDA,IBA,TAS,NAS,IEA	IDA	IEA	IDA,IBA,IEA	IDA,IEA	IDA,TAS,IEA	ISS,TAS,IEA	IDA,TAS,IEA	IDA		IDA,TAS,IEA	IDA,IBA,TAS,IEA	IBA,TAS,IEA	IDA,IBA,IEA	IDA,TAS,NAS,IEA			IDA,IBA,TAS,IEA	IDA	IBA,IEA	TAS	IDA,TAS		IDA,IBA	IDA,TAS,IEA		IDA,IBA,IEA		IDA,IBA,IEA	IDA,IBA,TAS,IEA	IDA,IBA,IEA	IDA,IEA	IEA	IDA,IEA	IDA
GO:CC	endomembrane system	GO:0012505	0.0102238	1.99039	4429	106	44	18709	IDA,IEA	TAS,IEA	IDA,TAS,NAS,IEA	IDA,ISS,IEA	IDA,IEA		IEA				IDA,IEA		ISS,TAS,IEA	IDA,TAS,IEA	IDA		TAS,IEA							IDA,TAS		IBA	TAS	TAS		IDA,IBA			IDA,IBA,IEA		IDA,IBA,IEA				IEA	IDA,IEA	IDA
GO:CC	vacuolar lumen	GO:0005775	0.0157986	1.80138	171	106	7	18709														TAS													TAS	TAS
GO:CC	myelin sheath	GO:0043209	0.0157986	1.80138	171	106	7	18709			IEA			IEA
GO:CC	organelle	GO:0043226	0.0249356	1.60318	13479	106	93	18709	IDA,IMP,IEA	HDA,TAS,IEA	IDA,HDA,TAS,NAS,IEA	IDA,ISS,IBA,TAS,IEA	IDA,TAS,IEA	HDA,IBA,TAS,IEA	IDA,IBA,TAS,NAS,IEA	IDA,ISS,IBA,IEA	HDA,IEA	IDA,IBA,IEA	IDA,HDA,IBA,TAS,IEA	IDA,ISS,TAS,IEA	ISS,TAS,IEA	IDA,TAS,IEA	IDA,HDA	IDA,IEA	IDA,TAS,IEA	IDA,IBA,TAS,IEA	IBA,TAS,IEA	IDA,HDA,IBA,IEA	IDA,TAS,NAS,IEA			IDA,HDA,IBA,TAS,IEA	IDA,NAS	IBA,IEA	HDA,TAS	IDA,HDA,TAS		IDA,IBA	IDA,HDA,TAS,IEA	HDA	IDA,IBA,IEA	IDA,IBA,TAS,IEA	IDA,IBA,IEA	IDA,IBA,TAS,IEA	IDA,IBA,IEA	IDA,IEA	IEA	IDA,IEA	IDA
GO:CC	protein-containing complex	GO:0032991	0.0268984	1.57027	5367	106	49	18709	IDA,IMP,IEA	IEA	IEA		IDA,IEA		IDA,IBA,NAS,IEA	IDA,IBA,IEA		IBA				IDA				IDA,IBA,IEA		IDA,IBA	IDA			IBA,IEA	NAS	IBA		IBA		IDA,IBA	IDA,IBA,IEA					IDA,IBA	IDA
GO:CC	membrane-bounded organelle	GO:0043227	0.0296945	1.52732	12423	106	88	18709	IDA,IEA	HDA,TAS,IEA	IDA,HDA,TAS,NAS,IEA	IDA,ISS,IBA,TAS,IEA	IDA,TAS,IEA	HDA,IBA,TAS,IEA	IDA,IBA,TAS,NAS,IEA	IDA	HDA,IEA	IDA,IBA,IEA	IDA,HDA,IEA	IDA,TAS,IEA	ISS,TAS,IEA	IDA,TAS,IEA	IDA,HDA		IDA,TAS,IEA	IDA,IBA,TAS,IEA	IBA,TAS,IEA	IDA,HDA,IBA,IEA	IDA,TAS,NAS,IEA			IDA,HDA,IBA,TAS,IEA	IDA	IBA,IEA	HDA,TAS	IDA,HDA,TAS		IDA,IBA	IDA,HDA,TAS,IEA	HDA	IDA,IBA,IEA		IDA,IBA,IEA	IDA,IBA,TAS,IEA	IDA,IBA,IEA	IDA,IEA	IEA	IDA,IEA	IDA
GO:CC	lysosome	GO:0005764	0.0306465	1.51362	669	106	13	18709		TAS			IDA,TAS,IEA									TAS										TAS			TAS	TAS
GO:CC	lytic vacuole	GO:0000323	0.0311066	1.50715	670	106	13	18709		TAS			IDA,TAS,IEA									TAS										TAS			TAS	TAS
GO:CC	vacuole	GO:0005773	0.0312706	1.50486	766	106	14	18709		TAS		IDA,IBA,TAS,IEA	IDA,TAS,IEA									TAS										IBA,TAS,IEA			TAS	TAS
GO:BP	nucleoside bisphosphate biosynthetic process	GO:0033866	0.00360256	2.44339	66	102	6	17710																			TAS									IDA,IBA,TAS,IEA
GO:BP	ribonucleoside bisphosphate biosynthetic process	GO:0034030	0.00360256	2.44339	66	102	6	17710																			TAS									IDA,IBA,TAS,IEA
GO:BP	purine nucleoside bisphosphate biosynthetic process	GO:0034033	0.00360256	2.44339	66	102	6	17710																			TAS									IDA,IBA,TAS,IEA
GO:BP	secondary alcohol metabolic process	GO:1902652	0.00475157	2.32316	153	102	8	17710						IEA										IEA	IEA											TAS
GO:BP	vesicle-mediated transport	GO:0016192	0.00500521	2.30058	2055	102	29	17710	IMP,TAS	TAS,IEA	ISS,IEA	ISS					TAS		IMP,ISS,IEA			TAS										TAS			TAS	TAS	IBA,IEA				IDA,IBA		IBA			IMP			ISS,IBA,IEA
GO:BP	sterol metabolic process	GO:0016125	0.00694361	2.15841	161	102	8	17710																IEA	IEA											TAS
GO:BP	sterol biosynthetic process	GO:0016126	0.00893271	2.04902	77	102	6	17710																	IEA											TAS
GO:BP	acyl-CoA biosynthetic process	GO:0071616	0.0182153	1.73956	51	102	5	17710																			TAS									IDA,IBA,TAS,IEA
GO:BP	thioester biosynthetic process	GO:0035384	0.0182153	1.73956	51	102	5	17710																			TAS									IDA,IBA,TAS,IEA
GO:BP	nucleoside bisphosphate metabolic process	GO:0033865	0.0237345	1.62462	137	102	7	17710																			TAS									IDA,IBA,TAS,IEA
GO:BP	ribonucleoside bisphosphate metabolic process	GO:0033875	0.0237345	1.62462	137	102	7	17710																			TAS									IDA,IBA,TAS,IEA
GO:BP	purine nucleoside bisphosphate metabolic process	GO:0034032	0.0237345	1.62462	137	102	7	17710																			TAS									IDA,IBA,TAS,IEA
GO:BP	positive regulation of protein localization to Cajal body	GO:1904871	0.0253235	1.59648	9	102	3	17710
GO:BP	regulation of protein localization to Cajal body	GO:1904869	0.0253235	1.59648	9	102	3	17710
GO:BP	cholesterol metabolic process	GO:0008203	0.0313585	1.50364	143	102	7	17710																IEA	IEA											TAS
GO:BP	protein localization to Cajal body	GO:1904867	0.036025	1.4434	10	102	3	17710
GO:BP	positive regulation of establishment of protein localization to telomere	GO:1904851	0.036025	1.4434	10	102	3	17710
GO:BP	protein localization to nuclear body	GO:1903405	0.036025	1.4434	10	102	3	17710
GO:BP	thioester metabolic process	GO:0035383	0.0451777	1.34508	102	102	6	17710																			TAS									IDA,IBA,TAS,IEA
GO:BP	acyl-CoA metabolic process	GO:0006637	0.0451777	1.34508	102	102	6	17710																			TAS									IDA,IBA,TAS,IEA
GO:BP	regulation of establishment of protein localization to telomere	GO:0070203	0.049327	1.30692	11	102	3	17710
CORUM	CCT complex (chaperonin containing TCP1 complex)	CORUM:126	0.0266826	1.57377	8	38	3	3632
[truncated: 66 more columns]

## Sheet: Selected terms_upregulated
source	term_name	term_id	adjusted_p_value	negative_log10_of_adjusted_p_value	term_size	query_size	intersection_size	effective_domain_size	DCTN1	AP1M1	CANX	GABARAPL2	LAMTOR5	ACO2	HNRNPR	CKAP5	CYFIP2	HNRNPDL	ARL3	PSIP1	SEC62	FAF2	SERPINB9	LIMA1	POR	LSM2	PDP1	SUB1	SARNP	EIF5	VAT1L	ATP6V0A1	PEA15	KPNA6	PYGB	ACLY	SMAP1	EMC7	CUL4B	PTGR1	RER1	TPM1	TMED5	SUPT4H1	PPM1E	CAMK1D	TMEM120A	LRRC59	SCRN1
REAC	Cargo trafficking to the periciliary membrane	REAC:R-HSA-5620920	0.000684605	3.16456	51	79	6	10658											REAC
REAC	Folding of actin by CCT/TriC	REAC:R-HSA-390450	0.0164167	1.78471	10	79	3	10658
REAC	Cilium Assembly	REAC:R-HSA-5617833	0.0418046	1.37878	201	79	8	10658	REAC							REAC			REAC
KEGG	Protein export	KEGG:03060	0.0307835	1.51168	23	50	3	7745													KEGG
GO:MF	RNA binding	GO:0003723	0.0330767	1.48048	1871	104	25	17612			HDA				HDA,IBA,NAS,IEA			HDA,IBA,IEA		HDA						HDA,IBA,NAS,IEA		HDA	HDA,IEA	HDA,TAS,NAS,IEA														IBA				HDA
GO:MF	protein binding	GO:0005515	0.0341642	1.46643	11722	104	87	17612	IDA,IPI,IMP,NAS	IPI	IPI,IEA	IPI,ISS,NAS	IDA,IPI		IPI	IPI,HDA,IBA	IPI	IPI	IDA,IPI,IEA	IPI		IDA,IPI	IPI	IDA,IPI,HDA,IEA	IPI,IEA	IPI	IPI	IPI,IMP	IPI	IPI,HDA,IEA	IPI	IPI,IBA	IPI	IPI	IPI	IPI	IEA		IPI,IBA,IEA		IEA	IPI,ISS,IBA,TAS,IEA	IPI	IPI,IBA	IPI	IBA,IEA		HDA	IPI
GO:CC	intracellular organelle part	GO:0044446	0.00183963	2.73527	9242	106	75	18709	IDA,IMP,IEA	TAS,IEA	IDA,TAS,IEA	IDA,ISS,IBA,TAS,IEA	IDA,TAS,IEA	TAS	IDA,TAS,NAS,IEA	IDA,IBA,IEA		IDA,IBA	IDA,IEA	IDA,ISS,TAS	TAS,IEA	IDA,TAS	IDA	IDA	TAS,IEA	IDA,IBA,TAS,IEA	TAS,IEA	IDA	IDA,TAS,IEA			IDA,IBA,TAS,IEA	NAS	IBA	TAS	IDA,TAS		IDA,IBA	IDA,TAS		IDA,IBA,IEA	IDA,IBA,TAS	IDA,IEA	IDA,IBA,TAS	IDA		IEA	IDA,IEA	IDA
GO:CC	organelle part	GO:0044422	0.00590025	2.22913	9482	106	75	18709	IDA,IMP,IEA	TAS,IEA	IDA,TAS,IEA	IDA,ISS,IBA,TAS,IEA	IDA,TAS,IEA	TAS	IDA,TAS,NAS,IEA	IDA,IBA,IEA		IDA,IBA	IDA,IEA	IDA,ISS,TAS	TAS,IEA	IDA,TAS	IDA	IDA	TAS,IEA	IDA,IBA,TAS,IEA	TAS,IEA	IDA	IDA,TAS,IEA			IDA,IBA,TAS,IEA	NAS	IBA	TAS	IDA,TAS		IDA,IBA	IDA,TAS		IDA,IBA,IEA	IDA,IBA,TAS	IDA,IEA	IDA,IBA,TAS	IDA		IEA	IDA,IEA	IDA
GO:CC	chaperonin-containing T-complex	GO:0005832	0.00606146	2.21742	10	106	3	18709
GO:CC	intracellular membrane-bounded organelle	GO:0043231	0.00901984	2.0448	10924	106	82	18709	IDA,IEA	TAS,IEA	IDA,TAS,NAS,IEA	IDA,ISS,IBA,TAS,IEA	IDA,TAS,IEA	HDA,IBA,TAS,IEA	IDA,IBA,TAS,NAS,IEA	IDA	IEA	IDA,IBA,IEA	IDA,IEA	IDA,TAS,IEA	ISS,TAS,IEA	IDA,TAS,IEA	IDA		IDA,TAS,IEA	IDA,IBA,TAS,IEA	IBA,TAS,IEA	IDA,IBA,IEA	IDA,TAS,NAS,IEA			IDA,IBA,TAS,IEA	IDA	IBA,IEA	TAS	IDA,TAS		IDA,IBA	IDA,TAS,IEA		IDA,IBA,IEA		IDA,IBA,IEA	IDA,IBA,TAS,IEA	IDA,IBA,IEA	IDA,IEA	IEA	IDA,IEA	IDA
GO:CC	membrane-bounded organelle	GO:0043227	0.0296945	1.52732	12423	106	88	18709	IDA,IEA	HDA,TAS,IEA	IDA,HDA,TAS,NAS,IEA	IDA,ISS,IBA,TAS,IEA	IDA,TAS,IEA	HDA,IBA,TAS,IEA	IDA,IBA,TAS,NAS,IEA	IDA	HDA,IEA	IDA,IBA,IEA	IDA,HDA,IEA	IDA,TAS,IEA	ISS,TAS,IEA	IDA,TAS,IEA	IDA,HDA		IDA,TAS,IEA	IDA,IBA,TAS,IEA	IBA,TAS,IEA	IDA,HDA,IBA,IEA	IDA,TAS,NAS,IEA			IDA,HDA,IBA,TAS,IEA	IDA	IBA,IEA	HDA,TAS	IDA,HDA,TAS		IDA,IBA	IDA,HDA,TAS,IEA	HDA	IDA,IBA,IEA		IDA,IBA,IEA	IDA,IBA,TAS,IEA	IDA,IBA,IEA	IDA,IEA	IEA	IDA,IEA	IDA
GO:BP	vesicle-mediated transport	GO:0016192	0.00500521	2.30058	2055	102	29	17710	IMP,TAS	TAS,IEA	ISS,IEA	ISS					TAS		IMP,ISS,IEA			TAS										TAS			TAS	TAS	IBA,IEA				IDA,IBA		IBA			IMP			ISS,IBA,IEA
GO:BP	protein localization to Cajal body	GO:1904867	0.036025	1.4434	10	102	3	17710
GO:BP	positive regulation of establishment of protein localization to telomere	GO:1904851	0.036025	1.4434	10	102	3	17710
GO:BP	protein localization to nuclear body	GO:1903405	0.036025	1.4434	10	102	3	17710
[truncated: 66 more columns]

## Sheet: GO_downregulated
source	term_name	term_id	adjusted_p_value	negative_log10_of_adjusted_p_value	term_size	query_size	intersection_size	effective_domain_size	KIF5C	ARCN1	RWDD1	SLC30A5	OSTF1	GLS	CBFB	DPYSL3	SYNE2	DLAT	KIF21A	CPNE3	ELP2	KRT19	GAN	VAMP2	DPM1	PLD3	RBBP6	CRMP1	BNIP3L	CTTN	FRMD4A	ARIH1	SRGAP2	TOP2B	TRIM11	SNX18	THYN1	DYNLT3	GOLGA1	XPOT	DARS	SLC25A24	TSPAN13	GSR	RPL28	GRSF1	YARS	CMIP	SCAMP1
GO:MF	RNA binding	GO:0003723	0.000368069	3.43407	1871	104	29	17612		HDA										HDA							HDA													IDA,IBA,IEA	HDA,IBA				HDA,TAS	HDA,TAS,IEA	HDA,IBA,IEA
GO:MF	protein binding	GO:0005515	0.000405276	3.39225	11722	104	91	17612	IPI,IBA,IEA		IPI		IPI,IEA	IPI	IPI	IPI,ISS,IEA	IPI,ISS,IEA	IPI	IPI,IBA,IEA	IDA,IPI,IBA	IDA	IPI	IPI	IPI,ISS,IBA,TAS	IPI	IPI	IPI	IPI,IEA	IDA,IPI,IEA	IPI,HDA	IEA	IPI,IBA	IDA,IPI,IBA	IPI	IPI,IEA	IPI		IPI,IEA	IPI	IBA,IEA	IPI				IPI	IPI	IPI,TAS	IPI	IPI
GO:BP	nitrogen compound transport	GO:0071705	0.00156109	2.80657	2388	103	33	17710	ISS,IBA,IEA	TAS,IEA				TAS										ISS,TAS					IEA	IMP,IEA						IEA				IDA,IBA,TAS,IEA		IMP			TAS				IDA,IBA,IEA
GO:BP	protein localization	GO:0008104	0.00169575	2.77064	2764	103	36	17710	ISS,IBA	TAS,IEA							IDA,IEA							ISS					IEA	IMP,IEA						IEA				IDA,IBA,TAS,IEA					TAS				IDA,IBA,IEA
GO:BP	establishment of protein localization	GO:0045184	0.00399133	2.39888	2130	103	30	17710	ISS,IBA	TAS,IEA														ISS					IEA	IMP,IEA						IEA				IDA,IBA,TAS,IEA					TAS				IDA,IBA,IEA
GO:BP	peptide transport	GO:0015833	0.00612032	2.21323	2057	103	29	17710	ISS,IBA	TAS,IEA														ISS					IEA	IMP,IEA						IEA				IDA,IBA,TAS,IEA					TAS				IDA,IBA,IEA
GO:BP	amide transport	GO:0042886	0.00831909	2.07992	2089	103	29	17710	ISS,IBA	TAS,IEA														ISS					IEA	IMP,IEA						IEA				IDA,IBA,TAS,IEA					TAS				IDA,IBA,IEA
GO:BP	cellular protein localization	GO:0034613	0.00956054	2.01952	1871	103	27	17710	ISS,IBA	TAS							IDA,IEA							ISS					IEA	IMP,IEA										IDA,IBA,TAS,IEA					TAS
GO:BP	cellular macromolecule localization	GO:0070727	0.0105606	1.97631	1881	103	27	17710	ISS,IBA	TAS							IDA,IEA							ISS					IEA	IMP,IEA										IDA,IBA,TAS,IEA					TAS
GO:BP	macromolecule localization	GO:0033036	0.0111309	1.95347	3122	103	37	17710	ISS,IBA,IEA	TAS,IEA							IDA,IEA							ISS					IEA	IMP,IEA						IEA				IDA,IBA,TAS,IEA					TAS				IDA,IBA,IEA
GO:BP	tRNA aminoacylation for protein translation	GO:0006418	0.0122965	1.91022	47	103	5	17710																																	IBA,TAS,IEA						IBA,TAS,IEA
GO:BP	protein transport	GO:0015031	0.0132931	1.87637	2021	103	28	17710	ISS,IBA	TAS,IEA														ISS					IEA	IMP,IEA						IEA				IDA,IBA,TAS,IEA					TAS				IDA,IBA,IEA
GO:BP	tRNA metabolic process	GO:0006399	0.0164266	1.78445	180	103	8	17710													IEA																				IBA,TAS,IEA					IEA	IBA,TAS,IEA
GO:BP	tRNA aminoacylation	GO:0043039	0.0167515	1.77595	50	103	5	17710																																	IBA,TAS,IEA						IBA,TAS,IEA
GO:BP	amino acid activation	GO:0043038	0.018487	1.73313	51	103	5	17710																																	IBA,TAS,IEA						IBA,TAS,IEA
GO:BP	intracellular transport	GO:0046907	0.0327655	1.48458	1767	103	25	17710	ISS,IBA	IBA,TAS							IMP,ISS,IEA							ISS,TAS					IEA	IMP,IEA						IMP				IDA,IBA,TAS,IEA					TAS
GO:CC	cytoplasmic part	GO:0044444	1.3735e-09	8.86217	9658	108	90	18709	IEA	ISS,IBA,TAS,IEA		IDA,IBA,TAS,IEA	TAS	IDA,TAS,NAS,IEA		ISS,TAS,IEA	IDA,IEA	IDA,HDA,TAS,NAS,IEA	IDA	IDA,TAS	IDA	IDA,TAS,IEA	TAS	IDA,ISS,TAS,IEA	IDA,IBA,TAS,IEA	IEA	TAS	IDA,TAS	IDA,IMP,IBA,TAS,IEA	IDA,ISS,TAS,IEA		TAS	IDA,ISS,TAS,IEA	IDA	IDA	IDA,IEA		IEA	IDA,IBA,TAS,IEA	IDA,TAS	IDA,IBA,TAS,IEA	IDA,IEA		IBA,TAS,IEA	IDA,HDA,IBA,TAS,IEA	IDA,IEA	IDA,IBA,TAS	IDA	IDA,ISS,IBA,TAS,IEA
GO:CC	cytoplasm	GO:0005737	9.1772e-09	8.03729	11492	108	97	18709	IEA	ISS,IBA,TAS,IEA	IEA	IDA,IBA,TAS,IEA	TAS,IEA	IDA,TAS,NAS,IEA		ISS,TAS,IEA	IDA,IEA	IDA,HDA,TAS,NAS,IEA	IDA,IEA	IDA,TAS,NAS,IEA	IDA,NAS,IEA	IDA,TAS,IEA	IDA,TAS,IEA	IDA,ISS,TAS,IEA	IDA,IBA,TAS,IEA	IEA	TAS,IEA	IDA,TAS,IEA	IDA,IMP,IBA,TAS,IEA	IDA,ISS,TAS,IEA	IEA	IDA,IBA,TAS,IEA	IDA,ISS,IBA,TAS,IEA	IDA,IEA	IDA,IEA	IDA,IEA		IEA	IDA,IBA,TAS,IEA	IDA,IBA,TAS,IEA	IDA,IBA,TAS,IEA	IDA,IEA		IBA,TAS,IEA	IDA,HDA,IBA,TAS,IEA	IDA,TAS,IEA	IDA,IBA,TAS,IEA	IDA,IEA	IDA,ISS,IBA,TAS,IEA
GO:CC	cytosol	GO:0005829	3.3509e-08	7.47484	5073	108	61	18709		IBA,TAS				IEA		ISS,TAS,IEA			IDA	IDA	IDA	TAS	TAS	TAS			TAS	IDA,TAS	IEA	IDA,TAS		TAS	IDA,ISS,TAS	IDA	IDA				TAS	IDA,TAS	IDA,IBA,TAS,IEA			IBA,TAS	HDA,IBA,TAS		IDA,TAS	IDA
GO:CC	organelle	GO:0043226	1.26094e-07	6.8993	13479	108	103	18709	IBA,TAS,IEA	ISS,IBA,TAS,IEA		IDA,IBA,TAS,IEA	TAS	IDA,TAS,NAS,IEA	IBA,TAS,IEA	ISS,IEA	IDA,HDA,IBA,IEA	IDA,HDA,TAS,NAS,IEA	IBA,IEA	IDA,HDA,TAS,IEA	IDA,IBA,IEA	IDA,HDA,TAS,IEA	IEA	IDA,ISS,TAS,IEA	IDA,HDA,IBA,TAS,IEA	HDA,IEA	IDA,IEA	IDA,IEA	IDA,IMP,IBA,TAS,IEA	IDA,TAS,IEA	IEA	IDA,IEA	IDA,ISS,IEA	IDA,IBA,TAS,IEA	IDA,IEA	IDA,HDA,IEA	HDA,ISS,IBA,IEA	IDA,IEA	IDA,IBA,TAS,IEA	IDA,IBA,TAS,IEA	HDA	IDA,IEA		HDA,IBA,TAS,IEA	IDA,HDA,IBA,TAS,IEA	IDA,IEA	IDA	IDA,IEA	IDA,ISS,IBA,TAS,IEA
GO:CC	intracellular organelle	GO:0043229	4.47643e-06	5.34907	12680	108	98	18709	IBA,TAS,IEA	ISS,IBA,TAS,IEA		IDA,IBA,TAS,IEA	TAS	IDA,TAS,NAS,IEA	IBA,TAS,IEA	ISS,IEA	IDA,IBA,IEA	IDA,HDA,TAS,NAS,IEA	IBA,IEA	IDA,TAS,IEA	IDA,IBA,IEA	IDA,TAS,IEA	IEA	IDA,ISS,TAS,IEA	IDA,HDA,IBA,TAS,IEA	IEA	IDA,IEA	IDA,IEA	IDA,IMP,IBA,TAS,IEA	IDA,TAS,IEA	IEA	IDA,IEA	IDA,ISS,IEA	IDA,IBA,TAS,IEA	IDA,IEA	IDA,IEA	HDA,ISS,IBA,IEA	IDA,IEA	IDA,IBA,TAS,IEA	IDA,IBA,TAS,IEA		IDA,IEA		IBA,TAS,IEA	IDA,HDA,IBA,TAS,IEA	IDA,IEA	IDA	IDA,IEA	IDA,ISS,IBA,TAS,IEA
GO:CC	intracellular part	GO:0044424	8.54582e-06	5.06825	14429	108	104	18709	IBA,TAS,IEA	ISS,IBA,TAS,IEA	IEA	IDA,IBA,TAS,IEA	TAS,IEA	IDA,TAS,NAS,IEA	IBA,TAS,IEA	ISS,TAS,IEA	IDA,IBA,IEA	IDA,HDA,TAS,NAS,IEA	IDA,IBA,IEA	IDA,TAS,NAS,IEA	IDA,IBA,NAS,IEA	IDA,TAS,IEA	IDA,TAS,IEA	IDA,ISS,TAS,IEA	IDA,HDA,IBA,TAS,IEA	IEA	IDA,TAS,IEA	IDA,TAS,IEA	IDA,IMP,IBA,TAS,IEA	IDA,ISS,TAS,IEA	IEA	IDA,IBA,TAS,IEA	IDA,ISS,IBA,TAS,IEA	IDA,IBA,TAS,IEA	IDA,IEA	IDA,IEA	HDA,ISS,IBA,IEA	IDA,IEA	IDA,IBA,TAS,IEA	IDA,IBA,TAS,IEA	IDA,IBA,TAS,IEA	IDA,IEA		IBA,TAS,IEA	IDA,HDA,IBA,TAS,IEA	IDA,TAS,IEA	IDA,IBA,TAS,IEA	IDA,IEA	IDA,ISS,IBA,TAS,IEA
GO:CC	intracellular	GO:0005622	1.00748e-05	4.99676	14455	108	104	18709	IBA,TAS,IEA	ISS,IBA,TAS,IEA	IEA	IDA,IBA,TAS,IEA	TAS,IEA	IDA,TAS,NAS,IEA	IBA,TAS,IEA	ISS,TAS,IEA	IDA,IBA,IEA	IDA,HDA,TAS,NAS,IEA	IDA,IBA,IEA	IDA,TAS,NAS,IEA	IDA,IBA,NAS,IEA	IDA,TAS,IEA	IDA,TAS,IEA	IDA,ISS,TAS,IEA	IDA,HDA,IBA,TAS,IEA	IEA	IDA,TAS,IEA	IDA,TAS,IEA	IDA,IMP,IBA,TAS,IEA	IDA,ISS,TAS,IEA	IEA	IDA,IBA,TAS,IEA	IDA,ISS,IBA,TAS,IEA	IDA,IBA,TAS,IEA	IDA,IEA	IDA,IEA	HDA,ISS,IBA,IEA	IDA,IEA	IDA,IBA,TAS,IEA	IDA,IBA,TAS,IEA	IDA,IBA,TAS,IEA	IDA,IEA		IBA,TAS,IEA	IDA,HDA,IBA,TAS,IEA	IDA,TAS,IEA	IDA,IBA,TAS,IEA	IDA,IEA	IDA,ISS,IBA,TAS,IEA
GO:CC	membrane-bounded organelle	GO:0043227	6.81535e-05	4.16651	12423	108	95	18709		ISS,IBA,TAS,IEA		IDA,IBA,TAS,IEA	TAS	IDA,TAS,NAS,IEA	IBA,TAS,IEA	ISS,IEA	IDA,HDA,IEA	IDA,HDA,TAS,NAS,IEA		IDA,HDA,TAS,IEA	IDA,IBA,IEA	HDA		IDA,ISS,TAS,IEA	IDA,HDA,IBA,TAS,IEA	HDA,IEA	IDA,IEA	IEA	IDA,IMP,IBA,TAS,IEA	IDA		IDA,IEA	IDA,ISS,IEA	IDA,IBA,TAS,IEA	IDA,IEA	IDA,HDA,IEA	HDA,ISS,IBA,IEA	IEA	IDA,IBA,TAS,IEA	IDA,IBA,TAS,IEA	HDA	IDA,IEA		HDA,IBA,TAS,IEA	HDA	IDA,IEA	IDA	IDA,IEA	IDA,ISS,IBA,TAS,IEA
GO:CC	protein-containing complex	GO:0032991	0.000260888	3.58355	5367	108	55	18709	IBA,TAS	ISS,IBA,IEA	IBA				IBA,TAS	ISS,IEA	IDA,IEA	IDA,NAS,IEA	IBA		IDA,IBA,IEA	IEA	IDA	IDA,ISS,TAS	IDA		IDA			IDA,IEA		IDA,IBA,TAS		IMP,ISS				IDA,IEA		IDA,IBA	IDA,IBA,IEA				IDA,HDA,IBA,TAS,IEA	IDA	IBA
GO:CC	intracellular organelle part	GO:0044446	0.000326684	3.48587	9242	108	78	18709	IBA,TAS,IEA	ISS,IBA,TAS,IEA		IDA,TAS	TAS	TAS	IBA,TAS	ISS,IEA	IDA,IBA,IEA	TAS,NAS,IEA	IBA,IEA	IDA,TAS	IDA,IBA	TAS,IEA		ISS,TAS,IEA	IDA,IBA,TAS	IEA	IDA,IEA	IDA,IEA	IDA,IMP,IBA,TAS,IEA	IDA,IEA		IDA,IEA	IDA	IDA,TAS		IEA		IDA,IEA	IDA,IEA	IDA,IBA,TAS		IEA		TAS	HDA,IBA,TAS	IDA,IEA	IDA	IDA	IDA,IBA,TAS,IEA
GO:CC	extracellular exosome	GO:0070062	0.000745141	3.12776	2138	108	30	18709									HDA			HDA		HDA				HDA										IDA,HDA					HDA			HDA	HDA
GO:CC	vesicle	GO:0031982	0.000923546	3.03454	3826	108	43	18709		ISS,IBA,TAS,IEA		IDA,TAS	TAS			ISS,IEA	HDA			HDA,TAS		HDA		IDA,ISS,TAS,IEA		HDA							ISS,IEA			IDA,HDA,IEA			IEA		HDA			HDA	HDA				IDA,ISS,IBA,TAS,IEA
GO:CC	extracellular vesicle	GO:1903561	0.000928636	3.03215	2161	108	30	18709									HDA			HDA		HDA				HDA										IDA,HDA					HDA			HDA	HDA
GO:CC	extracellular organelle	GO:0043230	0.000946424	3.02391	2163	108	30	18709									HDA			HDA		HDA				HDA										IDA,HDA					HDA			HDA	HDA
GO:CC	organelle part	GO:0044422	0.00115799	2.9363	9482	108	78	18709	IBA,TAS,IEA	ISS,IBA,TAS,IEA		IDA,TAS	TAS	TAS	IBA,TAS	ISS,IEA	IDA,IBA,IEA	TAS,NAS,IEA	IBA,IEA	IDA,TAS	IDA,IBA	IDA,TAS,IEA		ISS,TAS,IEA	IDA,IBA,TAS	IEA	IDA,IEA	IDA,IEA	IDA,IMP,IBA,TAS,IEA	IDA,IEA		IDA,IEA	IDA	IDA,TAS		IEA		IDA,IEA	IDA,IEA	IDA,IBA,TAS		IEA		TAS	HDA,IBA,TAS	IDA,IEA	IDA	IDA	IDA,IBA,TAS,IEA
GO:CC	adherens junction	GO:0005912	0.00405419	2.3921	539	108	13	18709									IDA,IEA			IDA,IEA										HDA,IEA	IEA
GO:CC	anchoring junction	GO:0070161	0.00541323	2.26654	554	108	13	18709									IDA,IEA			IDA,IEA										HDA,IEA	IEA
GO:CC	focal adhesion	GO:0005925	0.00660591	2.18007	405	108	11	18709									IDA,IEA			IDA,IEA										HDA,IEA
GO:CC	cell-substrate adherens junction	GO:0005924	0.0070696	2.15061	408	108	11	18709									IDA,IEA			IDA,IEA										HDA,IEA
GO:CC	cell-substrate junction	GO:0030055	0.00773155	2.11173	412	108	11	18709									IDA,IEA			IDA,IEA										HDA,IEA
GO:CC	methionyl glutamyl tRNA synthetase complex	GO:0017102	0.0097107	2.01275	2	108	2	18709																																							IBA
GO:CC	aminoacyl-tRNA synthetase multienzyme complex	GO:0017101	0.0116547	1.9335	12	108	3	18709																																	IDA,IBA,IEA						IBA
GO:CC	myelin sheath	GO:0043209	0.0178021	1.74953	171	108	7	18709										IEA
GO:CC	mitochondrial part	GO:0044429	0.0276369	1.55851	1041	108	17	18709						TAS				TAS,NAS,IEA											IMP,IBA,TAS,IEA													IEA		TAS		IDA,IEA
GO:CC	mitochondrion	GO:0005739	0.0288144	1.54039	1595	108	22	18709						IDA,TAS,NAS,IEA			IDA,IEA	IDA,HDA,TAS,NAS,IEA		IDA									IDA,IMP,IBA,TAS,IEA													IDA,IEA		IBA,TAS,IEA		IDA,IEA
KEGG	Aminoacyl-tRNA biosynthesis	KEGG:00970	0.0151014	1.82098	44	52	4	7745																																	KEGG						KEGG
REAC	tRNA Aminoacylation	REAC:R-HSA-379724	0.00513276	2.28965	42	80	5	10658																																	REAC						REAC
REAC	Cytosolic tRNA aminoacylation	REAC:R-HSA-379716	0.00996375	2.00158	24	80	4	10658																																	REAC						REAC
REAC	Insulin processing	REAC:R-HSA-264876	0.0161771	1.7911	27	80	4	10658	REAC			REAC												REAC
TF	Factor: p300; motif: ACNTCCG; match class: 1	TF:M04826_1	4.80393e-05	4.3184	15368	108	104	19922	TF	TF	TF	TF	TF	TF	TF	TF	TF	TF	TF	TF	TF	TF	TF	TF	TF	TF	TF	TF	TF	TF	TF	TF	TF	TF	TF	TF	TF	TF	TF	TF	TF	TF	TF	TF	TF	TF	TF	TF	TF
TF	Factor: E2F-1:HES-7; motif: GGCRCGTGSYNNWNGGCGCSM; match class: 1	TF:M08525_1	6.85737e-05	4.16384	15428	108	104	19922	TF	TF	TF	TF	TF	TF	TF	TF	TF	TF	TF	TF	TF	TF	TF	TF	TF	TF	TF	TF	TF	TF		TF	TF	TF	TF	TF	TF	TF	TF	TF	TF	TF	TF	TF	TF	TF	TF	TF	TF
TF	Factor: ER81; motif: RCCGGAARYN; match class: 1	TF:M02065_1	0.00203038	2.69242	6764	108	61	19922	TF	TF	TF	TF	TF		TF						TF	TF	TF		TF	TF	TF			TF		TF	TF	TF	TF		TF		TF	TF	TF	TF		TF	TF		TF		TF
TF	Factor: E2F-1; motif: WWTGGCGCCAAA; match class: 1	TF:M04515_1	0.00298472	2.5251	12236	108	89	19922	TF			TF	TF	TF	TF	TF	TF		TF		TF	TF	TF	TF		TF	TF	TF	TF	TF		TF	TF	TF	TF	TF	TF	TF	TF	TF	TF	TF	TF	TF	TF	TF	TF		TF
TF	Factor: Elk-1; motif: NNNNCCGGAARTNN; match class: 1	TF:M00025_1	0.00446093	2.35057	4650	108	47	19922	TF	TF	TF	TF	TF		TF						TF	TF	TF		TF	TF	TF			TF			TF				TF		TF	TF	TF				TF		TF		TF
TF	Factor: E2F; motif: GGCGSG; match class: 1	TF:M00803_1	0.0056501	2.24794	10270	108	79	19922		TF	TF	TF	TF		TF	TF	TF	TF	TF	TF	TF	TF	TF	TF		TF		TF	TF	TF		TF		TF	TF	TF	TF		TF	TF		TF	TF	TF		TF		TF	TF
TF	Factor: E2F-3:HES-7; motif: NNNSGCGCSNNNNNCRCGYGNN; match class: 1	TF:M08526_1	0.00895099	2.04813	15129	108	100	19922	TF	TF	TF	TF	TF	TF	TF	TF	TF	TF	TF	TF	TF	TF	TF	TF	TF	TF	TF	TF	TF	TF		TF	TF	TF	TF	TF	TF	TF	TF	TF	TF	TF	TF	TF	TF	TF	TF	TF	TF
TF	Factor: ERG; motif: ACCGGAARTN; match class: 1	TF:M03975_1	0.00996521	2.00151	5247	108	50	19922	TF	TF	TF	TF	TF		TF						TF	TF	TF		TF	TF	TF			TF			TF				TF			TF	TF	TF			TF		TF		TF
TF	Factor: ZF5; motif: NRNGNGCGCGCWN; match class: 1	TF:M00333_1	0.0101292	1.99442	12490	108	89	19922	TF	TF	TF	TF	TF	TF	TF		TF		TF	TF	TF	TF	TF	TF	TF	TF	TF	TF	TF	TF		TF	TF	TF	TF	TF	TF	TF	TF	TF	TF	TF	TF	TF	TF	TF	TF	TF	TF
TF	Factor: ELK-1; motif: ACCGGAAGTN; match class: 1	TF:M02059_1	0.0118543	1.92612	3765	108	40	19922		TF	TF	TF									TF	TF			TF	TF	TF	TF		TF			TF	TF			TF			TF	TF	TF			TF
TF	Factor: ZF5; motif: GSGCGCGR; match class: 1	TF:M00716_1	0.0137715	1.86102	14186	108	96	19922	TF	TF	TF	TF	TF	TF	TF	TF	TF	TF	TF	TF	TF	TF	TF	TF	TF	TF	TF	TF	TF	TF		TF	TF	TF	TF	TF		TF	TF	TF	TF	TF	TF	TF	TF	TF	TF		TF
TF	Factor: E2F-3; motif: GGCGGGN; match class: 1	TF:M02089_1	0.0183221	1.73702	9353	108	73	19922	TF	TF			TF	TF	TF	TF	TF	TF	TF	TF	TF	TF	TF	TF		TF	TF	TF	TF	TF		TF	TF	TF	TF	TF	TF	TF	TF		TF		TF	TF		TF	TF
TF	Factor: c-ets-2; motif: ACCGGAWRTN; match class: 1	TF:M02064_1	0.0223642	1.65045	4610	108	45	19922	TF		TF	TF									TF	TF			TF	TF	TF		TF	TF			TF		TF		TF			TF		TF			TF		TF
TF	Factor: ETV7; motif: NCCGGAANNN; match class: 1	TF:M02071_1	0.0243304	1.61385	4472	108	44	19922	TF	TF	TF	TF	TF		TF						TF	TF	TF		TF	TF	TF	TF		TF				TF			TF		TF	TF					TF		TF		TF
TF	Factor: AP-2gamma; motif: GCCYNCRGSN; match class: 0	TF:M03811_0	0.0244077	1.61247	5090	108	48	19922		TF		TF	TF			TF	TF		TF				TF	TF			TF		TF	TF	TF		TF			TF					TF				TF	TF			TF
TF	Factor: ER71:SREBP-2; motif: NTSACGTGACGGAARY; match class: 1	TF:M08457_1	0.0259509	1.58585	5578	108	51	19922						TF		TF	TF		TF					TF	TF	TF			TF	TF		TF		TF	TF		TF	TF	TF	TF	TF				TF	TF	TF
TF	Factor: E2F-3:TBR2; motif: ANGTGYKANGGCGCSTTNNCRNNT; match class: 1	TF:M08207_1	0.0293966	1.5317	15641	108	101	19922	TF	TF	TF	TF	TF	TF	TF	TF	TF	TF	TF	TF	TF	TF	TF	TF	TF	TF	TF	TF	TF	TF		TF	TF	TF	TF	TF		TF	TF	TF	TF	TF	TF	TF		TF	TF	TF	TF
MIRNA	hsa-let-7b-5p	MIRNA:hsa-let-7b-5p	0.0260213	1.58467	1210	107	22	14833		MIRNA	MIRNA				MIRNA		MIRNA	MIRNA								MIRNA	MIRNA		MIRNA			MIRNA					MIRNA					MIRNA		MIRNA					MIRNA
[truncated: 67 more columns]

## Sheet: Selected terms_downregulated
source	term_name	term_id	adjusted_p_value	negative_log10_of_adjusted_p_value	KIF5C	ARCN1	RWDD1	SLC30A5	OSTF1	GLS	CBFB	DPYSL3	SYNE2	DLAT	KIF21A	CPNE3	ELP2	KRT19	GAN	VAMP2	DPM1	PLD3	RBBP6	CRMP1	BNIP3L	CTTN	FRMD4A	ARIH1	SRGAP2	TOP2B	TRIM11	SNX18	THYN1	DYNLT3	GOLGA1	XPOT	DARS	SLC25A24	TSPAN13	GSR	RPL28	GRSF1	YARS	CMIP	SCAMP1	EXOC7	PABPC4	MVB12B	THUMPD1
GO:MF	RNA binding	GO:0003723	0.000368069	3.43407		HDA										HDA							HDA													IDA,IBA,IEA	HDA,IBA				HDA,TAS	HDA,TAS,IEA	HDA,IBA,IEA				IDA,HDA,IBA,TAS,IEA		HDA,IBA,IEA
GO:MF	protein binding	GO:0005515	0.000405276	3.39225	IPI,IBA,IEA		IPI		IPI,IEA	IPI	IPI	IPI,ISS,IEA	IPI,ISS,IEA	IPI	IPI,IBA,IEA	IDA,IPI,IBA	IDA	IPI	IPI	IPI,ISS,IBA,TAS	IPI	IPI	IPI	IPI,IEA	IDA,IPI,IEA	IPI,HDA	IEA	IPI,IBA	IDA,IPI,IBA	IPI	IPI,IEA	IPI		IPI,IEA	IPI	IBA,IEA	IPI				IPI	IPI	IPI,TAS	IPI	IPI	IPI	IPI	IPI	IPI
GO:BP	protein localization	GO:0008104	0.00169575	2.77064	ISS,IBA	TAS,IEA							IDA,IEA							ISS					IEA	IMP,IEA						IEA				IDA,IBA,TAS,IEA					TAS				IDA,IBA,IEA	IEA		IEA
GO:BP	establishment of protein localization	GO:0045184	0.00399133	2.39888	ISS,IBA	TAS,IEA														ISS					IEA	IMP,IEA						IEA				IDA,IBA,TAS,IEA					TAS				IDA,IBA,IEA	IEA		IEA
GO:BP	peptide transport	GO:0015833	0.00612032	2.21323	ISS,IBA	TAS,IEA														ISS					IEA	IMP,IEA						IEA				IDA,IBA,TAS,IEA					TAS				IDA,IBA,IEA	IEA		IEA
GO:BP	cellular protein localization	GO:0034613	0.00956054	2.01952	ISS,IBA	TAS							IDA,IEA							ISS					IEA	IMP,IEA										IDA,IBA,TAS,IEA					TAS
GO:BP	cellular macromolecule localization	GO:0070727	0.0105606	1.97631	ISS,IBA	TAS							IDA,IEA							ISS					IEA	IMP,IEA										IDA,IBA,TAS,IEA					TAS
GO:BP	macromolecule localization	GO:0033036	0.0111309	1.95347	ISS,IBA,IEA	TAS,IEA							IDA,IEA							ISS					IEA	IMP,IEA						IEA				IDA,IBA,TAS,IEA					TAS				IDA,IBA,IEA	IEA		IEA
GO:BP	protein transport	GO:0015031	0.0132931	1.87637	ISS,IBA	TAS,IEA														ISS					IEA	IMP,IEA						IEA				IDA,IBA,TAS,IEA					TAS				IDA,IBA,IEA	IEA		IEA
GO:BP	intracellular transport	GO:0046907	0.0327655	1.48458	ISS,IBA	IBA,TAS							IMP,ISS,IEA							ISS,TAS					IEA	IMP,IEA						IMP				IDA,IBA,TAS,IEA					TAS							TAS
GO:CC	vesicle	GO:0031982	0.000923546	3.03454		ISS,IBA,TAS,IEA		IDA,TAS	TAS			ISS,IEA	HDA			HDA,TAS		HDA		IDA,ISS,TAS,IEA		HDA							ISS,IEA			IDA,HDA,IEA			IEA		HDA			HDA	HDA				IDA,ISS,IBA,TAS,IEA			IDA,HDA,TAS,IEA
GO:CC	adherens junction	GO:0005912	0.00405419	2.3921									IDA,IEA			IDA,IEA										HDA,IEA	IEA
GO:CC	anchoring junction	GO:0070161	0.00541323	2.26654									IDA,IEA			IDA,IEA										HDA,IEA	IEA
GO:CC	focal adhesion	GO:0005925	0.00660591	2.18007									IDA,IEA			IDA,IEA										HDA,IEA
GO:CC	cell-substrate adherens junction	GO:0005924	0.0070696	2.15061									IDA,IEA			IDA,IEA										HDA,IEA
GO:CC	cell-substrate junction	GO:0030055	0.00773155	2.11173									IDA,IEA			IDA,IEA										HDA,IEA
[truncated: 63 more columns]
